# Supplementary material for: Circulating cell-free methylated DNA reveals tissue-specific, cellular damage from radiation treatment
Source: JCI Insight. 2023 Jul 24;8(14):e156529. doi: 10.1172/jci.insight.156529 (PMC10443812; doi:10.1172/jci.insight.156529)
Supplement: Supplemental tables 1-15 [file jciinsight-8-156529-s082.xlsx]

## Sheet: S1 - Human MethylRef
Supplemental Table 1. Human reference methylation data from healthy tissues and cell types.
Consortium/Source	Tissue/Cell-type	UMAP Group	DatasetID	Included in Atlas	Atlas Groups	Sample Donor	Sample	Age	Sex	Ethnicity	Markers
KNIH	Adipocyte	Adipocyte + Stromal	EGAD00001002755			KEP20140006	KNIH_007_genomic_DNA	51-55	F	Korean	NA
KNIH	Adipocyte	Adipocyte + Stromal	EGAD00001002756			KEP20140007	KNIH_008_genomic_DNA	61-65	F	Korean	NA
KNIH	Adipocyte	Adipocyte + Stromal	EGAD00001002757			KEP20140007	KNIH_009_genomic_DNA	61-65	F	Korean	NA
AMED-CREST / NBDC	Endometrial Stromal	Adipocyte + Stromal	JGAX00000011802			JKU013	JKU013_WGBS	28	F	Japanese	NA
AMED-CREST / NBDC	Endometrial Stromal	Adipocyte + Stromal	JGAX00000011811			JKU014	JKU014_WGBS	40	F	Japanese	NA
CEEHRC	Stromal	Adipocyte + Stromal	EGAD00001005335			CEMT_35-38_pool	CEMT0036	NA	F	NA	CD45-/CD31-/CD49f-/EpCAM-
CEEHRC	Stromal	Adipocyte + Stromal	EGAD00001005335			14-17	CEMT0157	19	F	NA	CD45-/CD31-/CD49f-/EpCAM-
CEEHRC	Stromal	Adipocyte + Stromal	EGAD00001003963			11.0-18.0	CEMT0180	41	F	NA	CD45-/CD31-/CD49f-/EpCAM-
CEEHRC	Stromal	Adipocyte + Stromal	EGAD00001006220			22-18	CEMT0184	22	F	NA	CD45-/CD31-/CD49f-/EpCAM-
CEEHRC	Stromal	Adipocyte + Stromal	EGAD00001005060			24-18	CEMT0188	37	F	NA	CD45-/CD31-/CD49f-/EpCAM-
CEEHRC	Stromal	Adipocyte + Stromal	EGAD00001006220			38-18	CEMT0193	19	F	NA	CD45-/CD31-/CD49f-/EpCAM-
CEEHRC	Breast Epithelial - Basal	Breast Epithelial - Basal	EGAD00001003963	X	Breast Epithelial - Basal	CEMT_35-38_pool	CEMT0035	NA	F	NA	DAPI-CD45-CD31-CD49f+EpCAM-/low
CEEHRC	Breast Epithelial - Basal	Breast Epithelial - Basal	EGAD00001005335	X	Breast Epithelial - Basal	24-18	CEMT0185	37	F	NA	DAPI-CD45-CD31-CD49f+EpCAM-/low
CEEHRC	Breast Epithelial - Basal		EGAD00001005060			22-18	CEMT0181	22	F	NA	CD45- / CD31- / CD49f+ / EpCAMlow
CEEHRC	Breast Epithelial - Basal		EGAD00001005060			11.0-18.0	CEMT1077	41	F	NA	CD45- / CD31- / CD49f+ / EpCAMlow
ENCODE	Breast Epithelial - Basal	Breast Epithelial - Basal	ENCSR656TQD	X	Breast Epithelial - Basal	ENCDO830BUW	ENCBS091ENC	50	F	Caucasian	NA
CEEHRC	Breast Epithelial - Luminal	Breast Epithelial - Luminal	EGAD00001006220	X	Breast Epithelial - Luminal	CEMT_35-38_pool	CEMT0037	NA	F	NA	CD45-/CD31-/CD49f-/EpCAMhigh
CEEHRC	Breast Epithelial - Luminal	Breast Epithelial - Luminal	EGAD00001005335	X	Breast Epithelial - Luminal	14-17	CEMT0156	19	F	NA	CD45-/CD31-/CD49f-/EpCAMhigh
CEEHRC	Breast Epithelial - Luminal	Breast Epithelial - Luminal	EGAD00001005335	X	Breast Epithelial - Luminal	11.0-18.0	CEMT0179	41	F	NA	CD45-/CD31-/CD49f-/EpCAMhigh
CEEHRC	Breast Epithelial - Luminal	Breast Epithelial - Luminal	EGAD00001006220	X	Breast Epithelial - Luminal	22-18	CEMT0183	22	F	NA	CD45-/CD31-/CD49f-/EpCAMhigh
CEEHRC	Breast Epithelial - Luminal	Breast Epithelial - Luminal	EGAD00001005335	X	Breast Epithelial - Luminal	24-18	CEMT0187	37	F	NA	CD45-/CD31-/CD49f-/EpCAMhigh
CEEHRC	Breast Epithelial - Luminal	Breast Epithelial - Luminal	EGAD00001003963	X	Breast Epithelial - Luminal	38-18	CEMT0192	19	F	NA	CD45-/CD31-/CD49f-/EpCAMhigh
Do et al. 2020 (PMID:32594908)	Breast Epithelial - Luminal		PRJNA574471			SUB21	GSM4090885	adult	NA	NA	NA
Do et al. 2020 (PMID:32594908)	Breast Epithelial - Luminal		PRJNA574471			SUB16	GSM4090886	adult	NA	NA	NA
Do et al. 2020 (PMID:32594908)	Breast Epithelial - Luminal		PRJNA574471			SUB20	GSM4090887	adult	NA	NA	NA
Gilsbach et al. 2018 (PMID:29374152)	Cardiomyocyte	Cardiomyocyte	PRJNA353755	X	Cardiomyocyte	SAMN08272677	SRX3518555	adult	M	NA	PCM1+
Gilsbach et al. 2018 (PMID:29374152)	Cardiomyocyte	Cardiomyocyte	PRJNA353755	X	Cardiomyocyte	SAMN08272679	SRX3518549	adult	M	NA	PCM1+
Gilsbach et al. 2018 (PMID:29374152)	Cardiomyocyte	Cardiomyocyte	PRJNA353755	X	Cardiomyocyte	SAMN08272680	SRX3518560	adult	M	NA	PCM1+
Gilsbach et al. 2018 (PMID:29374152)	Cardiomyocyte	Cardiomyocyte	PRJNA353755	X	Cardiomyocyte	SAMN08272678	SRX3518558	adult	M	NA	PCM1+
Gilsbach et al. 2018 (PMID:29374152)	Cardiomyocyte	Cardiomyocyte	PRJNA353755	X	Cardiomyocyte	SAMN08272684	SRX3518493	adult	M	NA	PCM1+
Gilsbach et al. 2018 (PMID:29374152)	Cardiomyocyte	Cardiomyocyte	PRJNA353755			SAMN08272684	SRX3518495	adult	M	NA	PCM1+
AMED-CREST / NBDC	Colon Epithelial	Colon Epithelial	JGAX00000012144	X	Colon Epithelial	COC11	COC11	40-50	M	Japanese	NA
AMED-CREST / NBDC	Colon Epithelial	Colon Epithelial	JGAX00000012145	X	Colon Epithelial	COC14	COC14	70-80	M	Japanese	NA
AMED-CREST / NBDC	Colon Epithelial	Colon Epithelial	JGAX00000012146	X	Colon Epithelial	COC15	COC15	60-70	F	Japanese	NA
AMED-CREST / NBDC	Colon Epithelial	Colon Epithelial	JGAX00000012147	X	Colon Epithelial	COC16	COC16	50-60	M	Japanese	NA
AMED-CREST / NBDC	Colon Epithelial	Colon Epithelial	JGAX00000012148	X	Colon Epithelial	COC20	COC20	50-60	M	Japanese	NA
AMED-CREST / NBDC	Colon Epithelial	Colon Epithelial	JGAX00000012149	X	Colon Epithelial	COC21	COC21	70-80	F	Japanese	NA
AMED-CREST / NBDC	Colon Epithelial	Colon Epithelial	JGAX00000012150	X	Colon Epithelial	COC22	COC22	50-60	F	Japanese	NA
AMED-CREST / NBDC	Colon Epithelial	Colon Epithelial	JGAX00000012151	X	Colon Epithelial	COC4	COC4	70-80	M	Japanese	NA
AMED-CREST / NBDC	Colon Epithelial	Colon Epithelial	JGAX00000012152	X	Colon Epithelial	COC5	COC5	40-50	F	Japanese	NA
AMED-CREST / NBDC	Colon Epithelial	Colon Epithelial	JGAX00000012153	X	Colon Epithelial	COC6	COC6	60-70	M	Japanese	NA
AMED-CREST / NBDC	Colon Epithelial	Colon Epithelial	JGAX00000012154	X	Colon Epithelial	COC7	COC7	60-70	F	Japanese	NA
AMED-CREST / NBDC	Colon Epithelial	Colon Epithelial	JGAX00000012155	X	Colon Epithelial	COC8	COC8	50-60	F	Japanese	NA
CEEHRC	Colon		EGAD00001003963			AKCC52	CEMT0053	80	F	NA	NA
CEEHRC	Colon		EGAD00001003963			AKCC55	CEMT0060	77	M	NA	NA
CEEHRC	Colon		EGAD00001003963			AKCC63	CEMT0056	84	F	NA	NA
AMED-CREST / NBDC	Endometrial epithelium	Endometrial epithelium	JGAX00000011793			JKU011	JKU011_WGBS	47	F	Japanese	NA
AMED-CREST / NBDC	Endometrial epithelium	Endometrial epithelium	JGAX00000011784			JKU009	JKU0009_WGBS	49	F	Japanese	NA
in-house (GSE200093)	Cardiopulmomary endothelial (HCAEC-A)	Endothelial	PRJNA823031	X	Endothelial-CPEC	Cardiopulmomary endothelial (HCAEC-A)	GSM6008566	adult	NA	NA	CD31+
in-house (GSE200093)	Cardiopulmomary endothelial (HCAEC-B)	Endothelial	PRJNA823031	X	Endothelial-CPEC	Cardiopulmomary endothelial (HCAEC-B)	GSM6008567	adult	NA	NA	CD31+
in-house (GSE200093)	Cardiopulmomary endothelial (HCAEC-C)	Endothelial	PRJNA823031	X	Endothelial-CPEC	Cardiopulmomary endothelial (HCAEC-C)	GSM6008568	adult	NA	NA	CD31+
in-house (GSE200093)	Cardiopulmomary endothelial (HCMEC-A)	Endothelial	PRJNA823031			Cardiopulmomary endothelial (HCMEC-A)	GSM6008570	adult	NA	NA	CD31+
in-house (GSE200093)	Cardiopulmomary endothelial (HPAEC-A)	Endothelial	PRJNA823031	X	Endothelial-CPEC	Cardiopulmomary endothelial (HPAEC-A)	GSM6008569	adult	NA	NA	CD31+
Blueprint Epigenomics	Human Umbilical Vein Endothelial	Endothelial	EGAD00001002294	X	Endothelial-HUVEC	S00BJM	ERS433789	5	M	NA	NA
Blueprint Epigenomics	Human Umbilical Vein Endothelial	Endothelial	EGAD00001002294	X	Endothelial-HUVEC	S00DCS	ERS433793	5	F	NA	NA
in-house (GSE200093)	Liver Sinusoidal Endothelial	Endothelial	PRJNA823031	X	Endothelial-LSEC	HHSEC-poolA	GSM6008571	adult	M	NA	vWF/Factor VIII + / CD31+
in-house (GSE200093)	Liver Sinusoidal Endothelial	Endothelial	PRJNA823031	X	Endothelial-LSEC	HHSEC-poolB	GSM6008572	adult	M	NA	vWF/Factor VIII + / CD31+
Jamil et al. 2020 (PMID:33096636)	Liver Sinusoidal Endothelial	Endothelial	PRJNA596240	X	Endothelial-LSEC	SAMN13615922	SRX7398091	adult	M	NA	vWF/Factor VIII + / CD31+
Jamil et al. 2020 (PMID:33096636)	Liver Sinusoidal Endothelial	Endothelial	PRJNA596240	X	Endothelial-LSEC	SAMN13615920	SRX7398093	adult	M	NA	vWF/Factor VIII + / CD31+
Jamil et al. 2020 (PMID:33096636)	Liver Sinusoidal Endothelial	Endothelial	PRJNA596240	X	Endothelial-LSEC	SAMN13615919	SRX7398094	adult	M	NA	vWF/Factor VIII + / CD31+
Jamil et al. 2020 (PMID:33096636)	Liver Sinusoidal Endothelial	Endothelial	PRJNA596240			SAMN13615921	SRX7398092	adult	M	NA	vWF/Factor VIII + / CD31+
Blueprint Epigenomics	Erythroblast	Erythroblast	EGAD00001002423	X	Immune	S002S3	ERS358627	5	F	NA	NA
Blueprint Epigenomics	Erythroblast	Erythroblast	EGAD00001002423	X	Immune	S002R5	ERS433774	5	M	NA	NA
ENCODE	Gastric	Gastric	ENCSR999RWT			ENCDO058AAA	ENCBS441WEO	34	M	Caucasian	NA
ENCODE	Gastric	Gastric	ENCSR577RUU			ENCDO271OUW	ENCBS901YQB	30	F	Caucasian	NA
ENCODE	Gastric	Gastric	ENCSR267SNS			ENCDO451RUA	NA	54	M	NA	NA
AMED-CREST / NBDC	Hepatocyte	Hepatocyte	JGAX00000006929	X	Hepatocyte	HPC17	HPC17	50-60	M	Japanese	NA
AMED-CREST / NBDC	Hepatocyte	Hepatocyte	JGAX00000006930	X	Hepatocyte	HPC20	HPC20	70-80	F	Japanese	NA
AMED-CREST / NBDC	Hepatocyte	Hepatocyte	JGAX00000006932	X	Hepatocyte	HPC27	HPC27	50-60	F	Japanese	NA
AMED-CREST / NBDC	Hepatocyte	Hepatocyte	JGAX00000006933	X	Hepatocyte	HPC28	HPC28	50-60	F	Japanese	NA
AMED-CREST / NBDC	Hepatocyte	Hepatocyte	JGAX00000006934	X	Hepatocyte	HPC35	HPC35	60-70	M	Japanese	NA
AMED-CREST / NBDC	Hepatocyte	Hepatocyte	JGAX00000006927	X	Hepatocyte	HPC6	HPC6	50-60	M	Japanese	NA
AMED-CREST / NBDC	Hepatocyte	Hepatocyte	JGAX00000006928	X	Hepatocyte	HPC8	HPC8	70-80	M	Japanese	NA
AMED-CREST / NBDC	Hepatocyte	Hepatocyte	JGAX00000006931			HPC25	HPC25	50-60	M	Japanese	NA
DEEP	Hepatocyte	Hepatocyte	EGAD00001002527	X	Hepatocyte	41_Hf02	41_Hf02_LiHe_Ct	51-60	F	European	NA
DEEP	Hepatocyte	Hepatocyte	EGAD00001002527	X	Hepatocyte	41_Hf03	41_Hf03_LiHe_Ct	70	F	NA	NA
DEEP	Hepatocyte	Hepatocyte	EGAD00001002527			41_Hf01	41_Hf01_LiHe_Ct	28	F	NA	NA
Dong et al. 2018 (PMID:29465290)	Lung epithelium	Lung epithelium	PRJNA430908	X	Lung Epithelial	SAMN08380909	SRX3579928	NA	NA	NA	NA
Dong et al. 2018 (PMID:29465290)	Lung epithelium	Lung epithelium	PRJNA430908	X	Lung Epithelial	SAMN08380910	SRX3579927	NA	NA	NA	NA
Dong et al. 2018 (PMID:29465290)	Lung epithelium	Lung epithelium	PRJNA430908	X	Lung Epithelial	SAMN08380902	SRX3579922	NA	NA	NA	NA
Dong et al. 2018 (PMID:29465290)	Lung epithelium	Lung epithelium	PRJNA430908	X	Lung Epithelial	SAMN08380903	SRX3579921	NA	NA	NA	NA
Dong et al. 2018 (PMID:29465290)	Lung epithelium	Lung epithelium	PRJNA430908	X	Lung Epithelial	SAMN08380905	SRX3579917	NA	NA	NA	NA
Dong et al. 2018 (PMID:29465290)	Lung epithelium	Lung epithelium	PRJNA430908	X	Lung Epithelial	SAMN08380906	SRX3579916	NA	NA	NA	NA
Dong et al. 2018 (PMID:29465290)	Lung epithelium	Lung epithelium	PRJNA430908	X	Lung Epithelial	SAMN08380911	SRX3579914	NA	NA	NA	NA
Dong et al. 2018 (PMID:29465290)	Lung epithelium	Lung epithelium	PRJNA430908	X	Lung Epithelial	SAMN08380900	SRX3579895	NA	NA	NA	NA
Dong et al. 2018 (PMID:29465290)	Lung epithelium	Lung epithelium	PRJNA430908	X	Lung Epithelial	SAMN08380901	SRX3579894	NA	NA	NA	NA
Dong et al. 2018 (PMID:29465290)	Lung epithelium	Lung epithelium	PRJNA430908	X	Lung Epithelial	SAMN08380908	SRX3579875	NA	NA	NA	NA
Dong et al. 2018 (PMID:29465290)	Lung epithelium	Lung epithelium	PRJNA430908			SAMN08380912	SRX3579869	NA	NA	NA	NA
CEEHRC	CD19+Bcell	Mature Bcell	EGAD00001003963			234-99	CEMT0025	62	F	Caucasian	CD19+
CEEHRC	CD19+Bcell	Mature Bcell	EGAD00001003963			235-68	CEMT0026	79	M	Caucasian	CD19+
CEEHRC	CD19+Bcell	Mature Bcell	EGAD00001003963			236-11	CEMT0027	71	M	Caucasian	CD19+
CEEHRC	CD19+Bcell	Mature Bcell	EGAD00001003963			237-06	CEMT0028	79	F	Caucasian	CD19+
Blueprint Epigenomics	class switched memory B cell	Mature Bcell	EGAD00001002354			C003JB	ERS222206	55-60	M	Northern European	https://www.blueprint-epigenome.eu/index.cfm?p=7BF8A4B6-F4FE-861A-2AD57A08D63D0B58
Blueprint Epigenomics	class switched memory B cell	Mature Bcell	EGAD00001002354			S004P1	ERS523616	30-35	F	NA	https://www.blueprint-epigenome.eu/index.cfm?p=7BF8A4B6-F4FE-861A-2AD57A08D63D0B58
Blueprint Epigenomics	class switched memory B cell	Mature Bcell	EGAD00001002354			NC11_41	ERS666930	60-65	F	NA	https://www.blueprint-epigenome.eu/index.cfm?p=7BF8A4B6-F4FE-861A-2AD57A08D63D0B58
Blueprint Epigenomics	germinal center B cell	Mature Bcell	EGAD00001002511			T11_8	ERS337606	0-5	F	NA	https://www.blueprint-epigenome.eu/index.cfm?p=7BF8A4B6-F4FE-861A-2AD57A08D63D0B58
Blueprint Epigenomics	germinal center B cell	Mature Bcell	EGAD00001002511			T14_10	ERS666928	0-5	F	NA	https://www.blueprint-epigenome.eu/index.cfm?p=7BF8A4B6-F4FE-861A-2AD57A08D63D0B58
Blueprint Epigenomics	germinal center B cell	Mature Bcell	EGAD00001002511			T14_11	ERS792033	0-5	M	NA	https://www.blueprint-epigenome.eu/index.cfm?p=7BF8A4B6-F4FE-861A-2AD57A08D63D0B58
Blueprint Epigenomics	memory B cell	Mature Bcell	EGAD00001002416			C003N3	ERS222208	50-55	M	Northern European	https://www.blueprint-epigenome.eu/index.cfm?p=7BF8A4B6-F4FE-861A-2AD57A08D63D0B58
Blueprint Epigenomics	memory B cell	Mature Bcell	EGAD00001002416			csMBC pool 1	ERS568736	20-40	NA	Caucasian	https://www.blueprint-epigenome.eu/index.cfm?p=7BF8A4B6-F4FE-861A-2AD57A08D63D0B58
Blueprint Epigenomics	memory B cell	Mature Bcell	EGAD00001002416			S017RE	ERS763500	50-55	F	NA	https://www.blueprint-epigenome.eu/index.cfm?p=7BF8A4B6-F4FE-861A-2AD57A08D63D0B58
Blueprint Epigenomics	plasma cell	Mature Bcell	EGAD00001002281			MO7071	ERS337607	20-30	NA	NA	https://www.blueprint-epigenome.eu/index.cfm?p=7BF8A4B6-F4FE-861A-2AD57A08D63D0B58
Blueprint Epigenomics	plasma cell	Mature Bcell	EGAD00001002281			V156	ERS666931	20-30	Mixed	NA	https://www.blueprint-epigenome.eu/index.cfm?p=7BF8A4B6-F4FE-861A-2AD57A08D63D0B58
Blueprint Epigenomics	plasma cell	Mature Bcell	EGAD00001002281			T14_10	ERS792034	0-5	F	NA	https://www.blueprint-epigenome.eu/index.cfm?p=7BF8A4B6-F4FE-861A-2AD57A08D63D0B58
Blueprint Epigenomics	plasma cell	Mature Bcell	EGAD00001002281			T12_20	ERS792035	0-5	M	NA	https://www.blueprint-epigenome.eu/index.cfm?p=7BF8A4B6-F4FE-861A-2AD57A08D63D0B58
CEEHRC	CD4+ Treg	Mature Tcell	EGAD00001001279			McGill0030	MS003001	66-71	F	Caucasian	NA
Blueprint Epigenomics	central memory CD4-positive, alpha-beta T cell	Mature Tcell	EGAD00001002364			S006YC	ERS523619	65-70	F	NA	https://www.blueprint-epigenome.eu/index.cfm?p=7BF8A4B6-F4FE-861A-2AD57A08D63D0B58
Blueprint Epigenomics	central memory CD4-positive, alpha-beta T cell	Mature Tcell	EGAD00001002364			S014QS	ERS697062	55-60	M	NA	https://www.blueprint-epigenome.eu/index.cfm?p=7BF8A4B6-F4FE-861A-2AD57A08D63D0B58
Blueprint Epigenomics	central memory CD8-positive, alpha-beta T cell	Mature Tcell	EGAD00001002486			C003VO	ERS222212	65-70	F	NA	https://www.blueprint-epigenome.eu/index.cfm?p=7BF8A4B6-F4FE-861A-2AD57A08D63D0B58
Blueprint Epigenomics	central memory CD8-positive, alpha-beta T cell	Mature Tcell	EGAD00001002486			C005UI	ERS222236	55-60	M	NA	https://www.blueprint-epigenome.eu/index.cfm?p=7BF8A4B6-F4FE-861A-2AD57A08D63D0B58
Blueprint Epigenomics	effector memory CD4-positive, alpha-beta T cell	Mature Tcell	EGAD00001002367			S001U3	ERS523612	40-45	F	NA	https://www.blueprint-epigenome.eu/index.cfm?p=7BF8A4B6-F4FE-861A-2AD57A08D63D0B58
Blueprint Epigenomics	effector memory CD4-positive, alpha-beta T cell	Mature Tcell	EGAD00001002367			S014QS	ERS697063	55-60	M	NA	https://www.blueprint-epigenome.eu/index.cfm?p=7BF8A4B6-F4FE-861A-2AD57A08D63D0B58
Blueprint Epigenomics	effector memory CD8-positive, alpha-beta T cell	Mature Tcell	EGAD00001002383			C00256	ERS317234	40-45	M	NA	https://www.blueprint-epigenome.eu/index.cfm?p=7BF8A4B6-F4FE-861A-2AD57A08D63D0B58
Blueprint Epigenomics	effector memory CD8-positive, alpha-beta T cell	Mature Tcell	EGAD00001002383			S014WG	ERS697071	65-70	F	NA	https://www.blueprint-epigenome.eu/index.cfm?p=7BF8A4B6-F4FE-861A-2AD57A08D63D0B58
Blueprint Epigenomics	effector memory CD8-positive, alpha-beta T cell, terminally differentiated	Mature Tcell	EGAD00001002346			S002ND	ERS523614	60-65	M	NA	https://www.blueprint-epigenome.eu/index.cfm?p=7BF8A4B6-F4FE-861A-2AD57A08D63D0B58
Blueprint Epigenomics	effector memory CD8-positive, alpha-beta T cell, terminally differentiated	Mature Tcell	EGAD00001002383			S0164R	ERS697097	65-70	F	NA	https://www.blueprint-epigenome.eu/index.cfm?p=7BF8A4B6-F4FE-861A-2AD57A08D63D0B58
DEEP	Mature Tcell	Mature Tcell	EGAD00001002527			51_Hf01	51_Hf01_BlCM_Ct	NA	F	NA	NA
DEEP	Mature Tcell	Mature Tcell	EGAD00001002527			51_Hf03	51_Hf03_BlCM_Ct	45	F	NA	NA
DEEP	Mature Tcell	Mature Tcell	EGAD00001002527			51_Hf03	51_Hf03_BlEM_Ct	45	F	NA	NA
DEEP	Mature Tcell	Mature Tcell	EGAD00001002527			51_Hf04	51_Hf04_BlCM_Ct	45	F	NA	NA
DEEP	Mature Tcell	Mature Tcell	EGAD00001002527			51_Hf04	51_Hf04_BlEM_Ct	45	F	NA	NA
Blueprint Epigenomics	regulatory T cell	Mature Tcell	EGAD00001002492			S001U3	ERS523613	40-45	F	NA	https://www.blueprint-epigenome.eu/index.cfm?p=7BF8A4B6-F4FE-861A-2AD57A08D63D0B58
Blueprint Epigenomics	regulatory T cell	Mature Tcell	EGAD00001002492			S00XTP	ERS696926	60-65	M	NA	https://www.blueprint-epigenome.eu/index.cfm?p=7BF8A4B6-F4FE-861A-2AD57A08D63D0B58
Blueprint Epigenomics	alternatively activated macrophage	Myeloid 1	EGAD00001002305			S00622	ERS337121	65-70	M	Northern European	https://www.blueprint-epigenome.eu/index.cfm?p=7BF8A4B6-F4FE-861A-2AD57A08D63D0B58
Blueprint Epigenomics	alternatively activated macrophage	Myeloid 1	EGAD00001002305			S006VI	ERS337125	50-55	M	NA	https://www.blueprint-epigenome.eu/index.cfm?p=7BF8A4B6-F4FE-861A-2AD57A08D63D0B58
Blueprint Epigenomics	alternatively activated macrophage	Myeloid 1	EGAD00001002305			S00BS4	ERS422221	0-5	F	NA	https://www.blueprint-epigenome.eu/index.cfm?p=7BF8A4B6-F4FE-861A-2AD57A08D63D0B58
Blueprint Epigenomics	alternatively activated macrophage	Myeloid 1	EGAD00001002305			S00C1H	ERS422222	0-5	F	NA	https://www.blueprint-epigenome.eu/index.cfm?p=7BF8A4B6-F4FE-861A-2AD57A08D63D0B58
Blueprint Epigenomics	alternatively activated macrophage	Myeloid 1	EGAD00001002305			S00E8W	ERS422226	0-5	M	NA	https://www.blueprint-epigenome.eu/index.cfm?p=7BF8A4B6-F4FE-861A-2AD57A08D63D0B58
Blueprint Epigenomics	alternatively activated macrophage	Myeloid 1	EGAD00001002305			S00FTN	ERS433799	25-30	F	NA	https://www.blueprint-epigenome.eu/index.cfm?p=7BF8A4B6-F4FE-861A-2AD57A08D63D0B58
Blueprint Epigenomics	CD14-positive, CD16-negative classical monocyte	Myeloid 1	EGAD00001002523			C004SQ	ERS206500	60-65	F	NA	https://www.blueprint-epigenome.eu/index.cfm?p=7BF8A4B6-F4FE-861A-2AD57A08D63D0B58
Blueprint Epigenomics	CD14-positive, CD16-negative classical monocyte	Myeloid 1	EGAD00001002523			C005PS	ERS206569	0-5	F	NA	https://www.blueprint-epigenome.eu/index.cfm?p=7BF8A4B6-F4FE-861A-2AD57A08D63D0B58
Blueprint Epigenomics	CD14-positive, CD16-negative classical monocyte	Myeloid 1	EGAD00001002523			C000S5	ERS208312	65-70	M	Northern European	https://www.blueprint-epigenome.eu/index.cfm?p=7BF8A4B6-F4FE-861A-2AD57A08D63D0B58
Blueprint Epigenomics	CD14-positive, CD16-negative classical monocyte	Myeloid 1	EGAD00001002523			C0010K	ERS208315	60-65	F	Northern European	https://www.blueprint-epigenome.eu/index.cfm?p=7BF8A4B6-F4FE-861A-2AD57A08D63D0B58
Blueprint Epigenomics	CD14-positive, CD16-negative classical monocyte	Myeloid 1	EGAD00001002523			C001UY	ERS208317	60-65	M	Northern European	https://www.blueprint-epigenome.eu/index.cfm?p=7BF8A4B6-F4FE-861A-2AD57A08D63D0B58
Blueprint Epigenomics	CD14-positive, CD16-negative classical monocyte	Myeloid 1	EGAD00001002523			S000RD	ERS214682	0-5	M	NA	https://www.blueprint-epigenome.eu/index.cfm?p=7BF8A4B6-F4FE-861A-2AD57A08D63D0B58
Blueprint Epigenomics	inflammatory macrophage	Myeloid 1	EGAD00001002429			S0018A	ERS337078	0-5	F	NA	https://www.blueprint-epigenome.eu/index.cfm?p=7BF8A4B6-F4FE-861A-2AD57A08D63D0B58
Blueprint Epigenomics	inflammatory macrophage	Myeloid 1	EGAD00001002429			S001MJ	ERS337083	55-60	M	NA	https://www.blueprint-epigenome.eu/index.cfm?p=7BF8A4B6-F4FE-861A-2AD57A08D63D0B58
Blueprint Epigenomics	inflammatory macrophage	Myeloid 1	EGAD00001002429			S001S7	ERS337085	40-45	F	NA	https://www.blueprint-epigenome.eu/index.cfm?p=7BF8A4B6-F4FE-861A-2AD57A08D63D0B58
Blueprint Epigenomics	inflammatory macrophage	Myeloid 1	EGAD00001002429			S0022I	ERS337091	50-55	F	NA	https://www.blueprint-epigenome.eu/index.cfm?p=7BF8A4B6-F4FE-861A-2AD57A08D63D0B58
Blueprint Epigenomics	inflammatory macrophage	Myeloid 1	EGAD00001002429			S007SK	ERS337133	0-5	M	NA	https://www.blueprint-epigenome.eu/index.cfm?p=7BF8A4B6-F4FE-861A-2AD57A08D63D0B58
Blueprint Epigenomics	inflammatory macrophage	Myeloid 1	EGAD00001002429			S00H6O	ERS523628	55-60	M	NA	https://www.blueprint-epigenome.eu/index.cfm?p=7BF8A4B6-F4FE-861A-2AD57A08D63D0B58
Blueprint Epigenomics	macrophage	Myeloid 1	EGAD00001002501	X	Immune	S0022I	ERS337092	50-55	F	NA	https://www.blueprint-epigenome.eu/index.cfm?p=7BF8A4B6-F4FE-861A-2AD57A08D63D0B58
Blueprint Epigenomics	macrophage	Myeloid 1	EGAD00001002501	X	Immune	S00390	ERS337105	50-55	M	NA	https://www.blueprint-epigenome.eu/index.cfm?p=7BF8A4B6-F4FE-861A-2AD57A08D63D0B58
Blueprint Epigenomics	macrophage	Myeloid 1	EGAD00001002501	X	Immune	S00BHQ	ERS422220	0-5	F	NA	https://www.blueprint-epigenome.eu/index.cfm?p=7BF8A4B6-F4FE-861A-2AD57A08D63D0B58
Blueprint Epigenomics	macrophage	Myeloid 1	EGAD00001002501	X	Immune	S00DVR	ERS422225	0-5	M	NA	https://www.blueprint-epigenome.eu/index.cfm?p=7BF8A4B6-F4FE-861A-2AD57A08D63D0B58
Blueprint Epigenomics	macrophage	Myeloid 1	EGAD00001002501	X	Immune	N000314138902	ERS568976	50-55	F	Northern European	https://www.blueprint-epigenome.eu/index.cfm?p=7BF8A4B6-F4FE-861A-2AD57A08D63D0B58
Blueprint Epigenomics	macrophage	Myeloid 1	EGAD00001002501	X	Immune	N000314138902	ERS568977	50-55	F	Northern European	https://www.blueprint-epigenome.eu/index.cfm?p=7BF8A4B6-F4FE-861A-2AD57A08D63D0B58
Blueprint Epigenomics	macrophage	Myeloid 1	EGAD00001002501			C005VG	ERS337073	60-65	M	NA	https://www.blueprint-epigenome.eu/index.cfm?p=7BF8A4B6-F4FE-861A-2AD57A08D63D0B58
Blueprint Epigenomics	macrophage	Myeloid 1	EGAD00001002501			S001S7	ERS337086	40-45	F	NA	https://www.blueprint-epigenome.eu/index.cfm?p=7BF8A4B6-F4FE-861A-2AD57A08D63D0B58
DEEP	Macrophage	Myeloid 1	EGAD00001002527			43_Hm03	43_Hm03_BlMa_TO	31	M	caucasian	NA
DEEP	Macrophage	Myeloid 1	EGAD00001002527			43_Hm03	43_Hm03_BlMa_Ct	31	M	caucasian	NA
DEEP	Macrophage	Myeloid 1	EGAD00001002527			43_Hm03	43_Hm03_BlMa_TE	31	M	caucasian	NA
DEEP	Macrophage	Myeloid 1	EGAD00001002527			43_Hm05	43_Hm05_BlMa_Ct	25	M	caucasian	NA
DEEP	Macrophage	Myeloid 1	EGAD00001002527			43_Hm05	43_Hm05_BlMa_TE	25	M	caucasian	NA
DEEP	Macrophage	Myeloid 1	EGAD00001002527			43_Hm05	43_Hm05_BlMa_TO	25	M	caucasian	NA
DEEP	Macrophage	Myeloid 1	EGAD00001002527			43_Hm03	43_Hm03_BlMo_Ct	31	M	caucasian	NA
DEEP	Macrophage	Myeloid 1	EGAD00001002527			43_Hm05	43_Hm05_BlMo_Ct	25	M	caucasian	NA
Blueprint Epigenomics	monocyte	Myeloid 1	EGAD00001002395			Primary_monocytes_Donor_D	ERS1138462	40-45	M	NA	https://www.blueprint-epigenome.eu/index.cfm?p=7BF8A4B6-F4FE-861A-2AD57A08D63D0B58
Blueprint Epigenomics	monocyte	Myeloid 1	EGAD00001002395			Primary_monocytes_Donor_G	ERS1138463	65-70	F	NA	https://www.blueprint-epigenome.eu/index.cfm?p=7BF8A4B6-F4FE-861A-2AD57A08D63D0B58
Blueprint Epigenomics	monocyte	Myeloid 1	EGAD00001002395			SANQUIN_mono_39	ERS1158277	45-50	M	Dutch	https://www.blueprint-epigenome.eu/index.cfm?p=7BF8A4B6-F4FE-861A-2AD57A08D63D0B58
Blueprint Epigenomics	monocyte	Myeloid 1	EGAD00001002395			SANQUIN_mono_39	ERS1158278	45-50	M	Dutch	https://www.blueprint-epigenome.eu/index.cfm?p=7BF8A4B6-F4FE-861A-2AD57A08D63D0B58
Blueprint Epigenomics	monocyte	Myeloid 1	EGAD00001002395			SANQUIN_mono_39	ERS1158279	45-50	M	Dutch	https://www.blueprint-epigenome.eu/index.cfm?p=7BF8A4B6-F4FE-861A-2AD57A08D63D0B58
Blueprint Epigenomics	monocyte	Myeloid 1	EGAD00001002395			SANQUIN_mono_39	ERS1158280	45-50	M	Dutch	https://www.blueprint-epigenome.eu/index.cfm?p=7BF8A4B6-F4FE-861A-2AD57A08D63D0B58
Blueprint Epigenomics	monocyte	Myeloid 1	EGAD00001002395			SANQUIN_mono_39	ERS1158281	45-50	M	Dutch	https://www.blueprint-epigenome.eu/index.cfm?p=7BF8A4B6-F4FE-861A-2AD57A08D63D0B58
Blueprint Epigenomics	monocyte	Myeloid 1	EGAD00001002395			SANQUIN_mono_39	ERS1158282	45-50	M	Dutch	https://www.blueprint-epigenome.eu/index.cfm?p=7BF8A4B6-F4FE-861A-2AD57A08D63D0B58
Blueprint Epigenomics	monocyte	Myeloid 1	EGAD00001002395			SANQUIN_mono_39	ERS1158283	45-50	M	Dutch	https://www.blueprint-epigenome.eu/index.cfm?p=7BF8A4B6-F4FE-861A-2AD57A08D63D0B58
Blueprint Epigenomics	monocyte	Myeloid 1	EGAD00001002395			SANQUIN_mono_39	ERS1158284	45-50	M	Dutch	https://www.blueprint-epigenome.eu/index.cfm?p=7BF8A4B6-F4FE-861A-2AD57A08D63D0B58
Blueprint Epigenomics	monocyte	Myeloid 1	EGAD00001002395			SANQUIN_mono_39	ERS1158285	45-50	M	Dutch	https://www.blueprint-epigenome.eu/index.cfm?p=7BF8A4B6-F4FE-861A-2AD57A08D63D0B58
Blueprint Epigenomics	monocyte	Myeloid 1	EGAD00001002395			SANQUIN_mono_39	ERS1158286	45-50	M	Dutch	https://www.blueprint-epigenome.eu/index.cfm?p=7BF8A4B6-F4FE-861A-2AD57A08D63D0B58
Blueprint Epigenomics	monocyte	Myeloid 1	EGAD00001002395			SANQUIN_mono_39	ERS1158287	45-50	M	Dutch	https://www.blueprint-epigenome.eu/index.cfm?p=7BF8A4B6-F4FE-861A-2AD57A08D63D0B58
Blueprint Epigenomics	monocyte	Myeloid 1	EGAD00001002395			SANQUIN_mono_39	ERS1158288	45-50	M	Dutch	https://www.blueprint-epigenome.eu/index.cfm?p=7BF8A4B6-F4FE-861A-2AD57A08D63D0B58
Blueprint Epigenomics	monocyte	Myeloid 1	EGAD00001002395			SANQUIN_mono_39	ERS1158289	45-50	M	Dutch	https://www.blueprint-epigenome.eu/index.cfm?p=7BF8A4B6-F4FE-861A-2AD57A08D63D0B58
Blueprint Epigenomics	monocyte	Myeloid 1	EGAD00001002395			N000314138902	ERS568975	50-55	F	Northern European	https://www.blueprint-epigenome.eu/index.cfm?p=7BF8A4B6-F4FE-861A-2AD57A08D63D0B58
Blueprint Epigenomics	Monocyte from peripheral blood	Myeloid 1	EGAD00001002732	X	Immune	44	Mono_PB_I44	NA	M	NA	https://www.blueprint-epigenome.eu/index.cfm?p=7BF8A4B6-F4FE-861A-2AD57A08D63D0B58
Blueprint Epigenomics	Monocyte from peripheral blood	Myeloid 1	EGAD00001002732	X	Immune	45	Mono_PB_I45	NA	M	NA	https://www.blueprint-epigenome.eu/index.cfm?p=7BF8A4B6-F4FE-861A-2AD57A08D63D0B58
Blueprint Epigenomics	Monocyte from peripheral blood	Myeloid 1	EGAD00001002732	X	Immune	53	Mono_PB_I53	NA	M	NA	https://www.blueprint-epigenome.eu/index.cfm?p=7BF8A4B6-F4FE-861A-2AD57A08D63D0B58
Blueprint Epigenomics	mature eosinophil	Myeloid 2	EGAD00001002309			S006XE	ERS523618	65-70	M	NA	https://www.blueprint-epigenome.eu/index.cfm?p=7BF8A4B6-F4FE-861A-2AD57A08D63D0B58
Blueprint Epigenomics	mature eosinophil	Myeloid 2	EGAD00001002309			S00V65	ERS763494	65-70	F	NA	https://www.blueprint-epigenome.eu/index.cfm?p=7BF8A4B6-F4FE-861A-2AD57A08D63D0B58
Blueprint Epigenomics	mature neutrophil	Myeloid 2	EGAD00001002508			C004GD	ERS206483	0-5	F	NA	https://www.blueprint-epigenome.eu/index.cfm?p=7BF8A4B6-F4FE-861A-2AD57A08D63D0B58
Blueprint Epigenomics	mature neutrophil	Myeloid 2	EGAD00001002508			C000S5	ERS208313	65-70	M	Northern European	https://www.blueprint-epigenome.eu/index.cfm?p=7BF8A4B6-F4FE-861A-2AD57A08D63D0B58
Blueprint Epigenomics	mature neutrophil	Myeloid 2	EGAD00001002508			C0010K	ERS208314	60-65	F	Northern European	https://www.blueprint-epigenome.eu/index.cfm?p=7BF8A4B6-F4FE-861A-2AD57A08D63D0B58
Blueprint Epigenomics	mature neutrophil	Myeloid 2	EGAD00001002508			C0011I	ERS208316	50-55	F	Northern European	https://www.blueprint-epigenome.eu/index.cfm?p=7BF8A4B6-F4FE-861A-2AD57A08D63D0B58
Blueprint Epigenomics	mature neutrophil	Myeloid 2	EGAD00001002508			C00184	ERS227748	0-5	M	Northern European	https://www.blueprint-epigenome.eu/index.cfm?p=7BF8A4B6-F4FE-861A-2AD57A08D63D0B58
Blueprint Epigenomics	mature neutrophil	Myeloid 2	EGAD00001002508			C001UY	ERS227749	60-65	M	Northern European	https://www.blueprint-epigenome.eu/index.cfm?p=7BF8A4B6-F4FE-861A-2AD57A08D63D0B58
Blueprint Epigenomics	mature neutrophil	Myeloid 2	EGAD00001002508			PB270313	ERS661055	70-75	M	Dutch	https://www.blueprint-epigenome.eu/index.cfm?p=7BF8A4B6-F4FE-861A-2AD57A08D63D0B58
Blueprint Epigenomics	mature neutrophil	Myeloid 2	EGAD00001002508			PB270313	ERS661056	70-75	M	Dutch	https://www.blueprint-epigenome.eu/index.cfm?p=7BF8A4B6-F4FE-861A-2AD57A08D63D0B58
Blueprint Epigenomics	mature neutrophil	Myeloid 2	EGAD00001002508			PB130513	ERS661057	30-35	M	Dutch	https://www.blueprint-epigenome.eu/index.cfm?p=7BF8A4B6-F4FE-861A-2AD57A08D63D0B58
Blueprint Epigenomics	mature neutrophil	Myeloid 2	EGAD00001002508			PB100713	ERS661058	55-60	M	Dutch	https://www.blueprint-epigenome.eu/index.cfm?p=7BF8A4B6-F4FE-861A-2AD57A08D63D0B58
Blueprint Epigenomics	mature neutrophil	Myeloid 2	EGAD00001002508			PB130513	ERS661059	30-35	M	Dutch	https://www.blueprint-epigenome.eu/index.cfm?p=7BF8A4B6-F4FE-861A-2AD57A08D63D0B58
Blueprint Epigenomics	mature neutrophil	Myeloid 2	EGAD00001002508			PB100713	ERS661060	55-60	M	Dutch	https://www.blueprint-epigenome.eu/index.cfm?p=7BF8A4B6-F4FE-861A-2AD57A08D63D0B58
Blueprint Epigenomics	Megakaryocyte from bone marrow	Myeloid 2	EGAD00001002732	X	Immune	1	MK_BM_I1	NA	M	NA	https://www.blueprint-epigenome.eu/index.cfm?p=7BF8A4B6-F4FE-861A-2AD57A08D63D0B58
Blueprint Epigenomics	Megakaryocyte from bone marrow	Myeloid 2	EGAD00001002732			21	MK_BM_I21	NA	M	NA	https://www.blueprint-epigenome.eu/index.cfm?p=7BF8A4B6-F4FE-861A-2AD57A08D63D0B58
Blueprint Epigenomics	Megakaryocyte from bone marrow	Myeloid 2	EGAD00001002732			22	MK_BM_I22	NA	M	NA	https://www.blueprint-epigenome.eu/index.cfm?p=7BF8A4B6-F4FE-861A-2AD57A08D63D0B58
Blueprint Epigenomics	Neutrophil from peripheral blood	Myeloid 2	EGAD00001002732	X	Immune	44	Neut_PB_I44	NA	M	NA	https://www.blueprint-epigenome.eu/index.cfm?p=7BF8A4B6-F4FE-861A-2AD57A08D63D0B58
Blueprint Epigenomics	Neutrophil from peripheral blood	Myeloid 2	EGAD00001002732	X	Immune	45	Neut_PB_I45	NA	M	NA	https://www.blueprint-epigenome.eu/index.cfm?p=7BF8A4B6-F4FE-861A-2AD57A08D63D0B58
Blueprint Epigenomics	Neutrophil from peripheral blood	Myeloid 2	EGAD00001002732	X	Immune	53	Neut_PB_I53	NA	M	NA	https://www.blueprint-epigenome.eu/index.cfm?p=7BF8A4B6-F4FE-861A-2AD57A08D63D0B58
Blueprint Epigenomics	Bcell	Naïve Bcell	EGAD00001002732	X	Immune	44	Bcell_PB_I44	NA	M	NA	https://www.blueprint-epigenome.eu/index.cfm?p=7BF8A4B6-F4FE-861A-2AD57A08D63D0B58
Blueprint Epigenomics	Bcell	Naïve Bcell	EGAD00001002732	X	Immune	45	Bcell_PB_I45	NA	M	NA	https://www.blueprint-epigenome.eu/index.cfm?p=7BF8A4B6-F4FE-861A-2AD57A08D63D0B58
Blueprint Epigenomics	Bcell	Naïve Bcell	EGAD00001002732	X	Immune	53	Bcell_PB_I53	NA	M	NA	https://www.blueprint-epigenome.eu/index.cfm?p=7BF8A4B6-F4FE-861A-2AD57A08D63D0B58
Blueprint Epigenomics	CD38-negative naive B cell	Naïve Bcell	EGAD00001002732			C003K9	ERS214672	0-5	M	NA	https://www.blueprint-epigenome.eu/index.cfm?p=7BF8A4B6-F4FE-861A-2AD57A08D63D0B58
Blueprint Epigenomics	CD38-negative naive B cell	Naïve Bcell	EGAD00001002732			C0068L	ERS214675	0-5	F	NA	https://www.blueprint-epigenome.eu/index.cfm?p=7BF8A4B6-F4FE-861A-2AD57A08D63D0B58
Blueprint Epigenomics	CD38-negative naive B cell	Naïve Bcell	EGAD00001002732			S001JP	ERS222266	70-75	F	NA	https://www.blueprint-epigenome.eu/index.cfm?p=7BF8A4B6-F4FE-861A-2AD57A08D63D0B58
Blueprint Epigenomics	CD38-negative naive B cell	Naïve Bcell	EGAD00001002732			S00DM8	ERS523625	50-55	M	NA	https://www.blueprint-epigenome.eu/index.cfm?p=7BF8A4B6-F4FE-861A-2AD57A08D63D0B58
Blueprint Epigenomics	naive B cell	Naïve Bcell	EGAD00001002361			NC15_72	ERS1022343	60-65	F	NA	https://www.blueprint-epigenome.eu/index.cfm?p=7BF8A4B6-F4FE-861A-2AD57A08D63D0B58
Blueprint Epigenomics	naive B cell	Naïve Bcell	EGAD00001002361			NC11_41	ERS666929	60-65	Female	NA	https://www.blueprint-epigenome.eu/index.cfm?p=7BF8A4B6-F4FE-861A-2AD57A08D63D0B58
Blueprint Epigenomics	naive B cell	Naïve Bcell	EGAD00001002361			NC11_83	ERS822885	45-50	F	NA	https://www.blueprint-epigenome.eu/index.cfm?p=7BF8A4B6-F4FE-861A-2AD57A08D63D0B58
Blueprint Epigenomics	CD3-negative, CD4-positive, CD8-positive, double positive thymocyte	Naive Tcell	EGAD00001002464			TH91	ERS985313	0-5	M	NA	https://www.blueprint-epigenome.eu/index.cfm?p=7BF8A4B6-F4FE-861A-2AD57A08D63D0B58
Blueprint Epigenomics	CD3-negative, CD4-positive, CD8-positive, double positive thymocyte	Naive Tcell	EGAD00001002464			TH101	ERS985317	0-5	M	NA	https://www.blueprint-epigenome.eu/index.cfm?p=7BF8A4B6-F4FE-861A-2AD57A08D63D0B58
Blueprint Epigenomics	CD3-positive, CD4-positive, CD8-positive, double positive thymocyte	Naive Tcell	EGAD00001002325			TH91	ERS985314	0-5	M	NA	https://www.blueprint-epigenome.eu/index.cfm?p=7BF8A4B6-F4FE-861A-2AD57A08D63D0B58
Blueprint Epigenomics	CD3-positive, CD4-positive, CD8-positive, double positive thymocyte	Naive Tcell	EGAD00001002325			TH101	ERS985318	0-5	M	NA	https://www.blueprint-epigenome.eu/index.cfm?p=7BF8A4B6-F4FE-861A-2AD57A08D63D0B58
Blueprint Epigenomics	CD4-positive, alpha-beta T cell	Naive Tcell	EGAD00001002460			5.1	ERS392579	50-55	M	Caucasian	https://www.blueprint-epigenome.eu/index.cfm?p=7BF8A4B6-F4FE-861A-2AD57A08D63D0B58
Blueprint Epigenomics	CD4-positive, alpha-beta T cell	Naive Tcell	EGAD00001002460			5.2	ERS392580	50-55	M	Caucasian	https://www.blueprint-epigenome.eu/index.cfm?p=7BF8A4B6-F4FE-861A-2AD57A08D63D0B58
Blueprint Epigenomics	CD4-positive, alpha-beta T cell	Naive Tcell	EGAD00001002460			145.1	ERS392581	40-45	F	Caucasian	https://www.blueprint-epigenome.eu/index.cfm?p=7BF8A4B6-F4FE-861A-2AD57A08D63D0B58
Blueprint Epigenomics	CD4-positive, alpha-beta T cell	Naive Tcell	EGAD00001002460			145.2	ERS392582	40-45	F	Caucasian	https://www.blueprint-epigenome.eu/index.cfm?p=7BF8A4B6-F4FE-861A-2AD57A08D63D0B58
Blueprint Epigenomics	CD4-positive, alpha-beta T cell	Naive Tcell	EGAD00001002460			299.1	ERS392583	35-40	M	Caucasian	https://www.blueprint-epigenome.eu/index.cfm?p=7BF8A4B6-F4FE-861A-2AD57A08D63D0B58
Blueprint Epigenomics	CD4-positive, alpha-beta T cell	Naive Tcell	EGAD00001002460			299.2	ERS392584	35-40	M	Caucasian	https://www.blueprint-epigenome.eu/index.cfm?p=7BF8A4B6-F4FE-861A-2AD57A08D63D0B58
Blueprint Epigenomics	CD4-positive, alpha-beta T cell	Naive Tcell	EGAD00001002460			329.1	ERS392585	70-75	F	Caucasian	https://www.blueprint-epigenome.eu/index.cfm?p=7BF8A4B6-F4FE-861A-2AD57A08D63D0B58
Blueprint Epigenomics	CD4-positive, alpha-beta T cell	Naive Tcell	EGAD00001002460			329.2	ERS392586	70-75	F	Caucasian	https://www.blueprint-epigenome.eu/index.cfm?p=7BF8A4B6-F4FE-861A-2AD57A08D63D0B58
Blueprint Epigenomics	CD4-positive, alpha-beta T cell	Naive Tcell	EGAD00001002460			S007DD	ERS433778	50-55	F	Northern European	https://www.blueprint-epigenome.eu/index.cfm?p=7BF8A4B6-F4FE-861A-2AD57A08D63D0B58
Blueprint Epigenomics	CD4-positive, alpha-beta T cell	Naive Tcell	EGAD00001002460			S007G7	ERS433779	60-65	M	NA	https://www.blueprint-epigenome.eu/index.cfm?p=7BF8A4B6-F4FE-861A-2AD57A08D63D0B58
Blueprint Epigenomics	CD4-positive, alpha-beta T cell	Naive Tcell	EGAD00001002460			S008H1	ERS433781	50-55	M	NA	https://www.blueprint-epigenome.eu/index.cfm?p=7BF8A4B6-F4FE-861A-2AD57A08D63D0B58
Blueprint Epigenomics	CD4-positive, alpha-beta T cell	Naive Tcell	EGAD00001002460			S009W4	ERS433783	45-50	F	NA	https://www.blueprint-epigenome.eu/index.cfm?p=7BF8A4B6-F4FE-861A-2AD57A08D63D0B58
Blueprint Epigenomics	CD4-positive, alpha-beta thymocyte	Naive Tcell	EGAD00001002483			TH91	ERS985315	0-5	M	NA	https://www.blueprint-epigenome.eu/index.cfm?p=7BF8A4B6-F4FE-861A-2AD57A08D63D0B58
Blueprint Epigenomics	CD4-positive, alpha-beta thymocyte	Naive Tcell	EGAD00001002483			TH101	ERS985319	0-5	M	NA	https://www.blueprint-epigenome.eu/index.cfm?p=7BF8A4B6-F4FE-861A-2AD57A08D63D0B58
Blueprint Epigenomics	CD4+ T cell from peripheral blood	Naive Tcell	EGAD00001002732	X	Immune	44	CD4_PB_I44	NA	M	NA	https://www.blueprint-epigenome.eu/index.cfm?p=7BF8A4B6-F4FE-861A-2AD57A08D63D0B58
Blueprint Epigenomics	CD4+ T cell from peripheral blood	Naive Tcell	EGAD00001002732	X	Immune	45	CD4_PB_I45	NA	M	NA	https://www.blueprint-epigenome.eu/index.cfm?p=7BF8A4B6-F4FE-861A-2AD57A08D63D0B58
Blueprint Epigenomics	CD4+ T cell from peripheral blood	Naive Tcell	EGAD00001002732	X	Immune	53	CD4_PB_I53	NA	M	NA	https://www.blueprint-epigenome.eu/index.cfm?p=7BF8A4B6-F4FE-861A-2AD57A08D63D0B58
Blueprint Epigenomics	CD8-positive, alpha-beta T cell	Naive Tcell	EGAD00001002496			C003VO	ERS214674	65-70	F	Northern European	https://www.blueprint-epigenome.eu/index.cfm?p=7BF8A4B6-F4FE-861A-2AD57A08D63D0B58
Blueprint Epigenomics	CD8-positive, alpha-beta T cell	Naive Tcell	EGAD00001002496			C0066P	ERS222241	0-5	F	NA	https://www.blueprint-epigenome.eu/index.cfm?p=7BF8A4B6-F4FE-861A-2AD57A08D63D0B58
Blueprint Epigenomics	CD8-positive, alpha-beta T cell	Naive Tcell	EGAD00001002496			C00256	ERS317233	40-45	M	NA	https://www.blueprint-epigenome.eu/index.cfm?p=7BF8A4B6-F4FE-861A-2AD57A08D63D0B58
Blueprint Epigenomics	CD8-positive, alpha-beta T cell	Naive Tcell	EGAD00001002496			S00C2F	ERS433791	0-5	M	NA	https://www.blueprint-epigenome.eu/index.cfm?p=7BF8A4B6-F4FE-861A-2AD57A08D63D0B58
Blueprint Epigenomics	CD8-positive, alpha-beta thymocyte	Naive Tcell	EGAD00001002370			TH91	ERS985316	0-5	M	NA	https://www.blueprint-epigenome.eu/index.cfm?p=7BF8A4B6-F4FE-861A-2AD57A08D63D0B58
Blueprint Epigenomics	CD8-positive, alpha-beta thymocyte	Naive Tcell	EGAD00001002370			TH101	ERS985320	0-5	M	NA	https://www.blueprint-epigenome.eu/index.cfm?p=7BF8A4B6-F4FE-861A-2AD57A08D63D0B58
Blueprint Epigenomics	CD8+ T cell from peripheral blood	Naive Tcell	EGAD00001002732	X	Immune	44	CD8_PB_I44	NA	M	NA	https://www.blueprint-epigenome.eu/index.cfm?p=7BF8A4B6-F4FE-861A-2AD57A08D63D0B58
Blueprint Epigenomics	CD8+ T cell from peripheral blood	Naive Tcell	EGAD00001002732	X	Immune	45	CD8_PB_I45	NA	M	NA	https://www.blueprint-epigenome.eu/index.cfm?p=7BF8A4B6-F4FE-861A-2AD57A08D63D0B58
Blueprint Epigenomics	CD8+ T cell from peripheral blood	Naive Tcell	EGAD00001002732	X	Immune	53	CD8_PB_I53	NA	M	NA	https://www.blueprint-epigenome.eu/index.cfm?p=7BF8A4B6-F4FE-861A-2AD57A08D63D0B58
Blueprint Epigenomics	cytotoxic CD56-dim natural killer cell	Naive Tcell	EGAD00001002403			C0067N	ERS222243	0-5	F	NA	https://www.blueprint-epigenome.eu/index.cfm?p=7BF8A4B6-F4FE-861A-2AD57A08D63D0B58
Blueprint Epigenomics	cytotoxic CD56-dim natural killer cell	Naive Tcell	EGAD00001002403			C006G5	ERS222245	70-75	F	NA	https://www.blueprint-epigenome.eu/index.cfm?p=7BF8A4B6-F4FE-861A-2AD57A08D63D0B58
Blueprint Epigenomics	cytotoxic CD56-dim natural killer cell	Naive Tcell	EGAD00001002403			C002CT	ERS317235	50-55	M	Northern European	https://www.blueprint-epigenome.eu/index.cfm?p=7BF8A4B6-F4FE-861A-2AD57A08D63D0B58
Blueprint Epigenomics	cytotoxic CD56-dim natural killer cell	Naive Tcell	EGAD00001002403			S01E8O	ERS763560	0-5	M	NA	https://www.blueprint-epigenome.eu/index.cfm?p=7BF8A4B6-F4FE-861A-2AD57A08D63D0B58
Blueprint Epigenomics	Natural killer cell from peripheral blood	Naive Tcell	EGAD00001002732	X	Immune	44	NK_PB_I44	NA	M	NA	https://www.blueprint-epigenome.eu/index.cfm?p=7BF8A4B6-F4FE-861A-2AD57A08D63D0B58
Blueprint Epigenomics	Natural killer cell from peripheral blood	Naive Tcell	EGAD00001002732	X	Immune	45	NK_PB_I45	NA	M	NA	https://www.blueprint-epigenome.eu/index.cfm?p=7BF8A4B6-F4FE-861A-2AD57A08D63D0B58
Blueprint Epigenomics	Natural killer cell from peripheral blood	Naive Tcell	EGAD00001002732	X	Immune	53	NK_PB_I53	NA	M	NA	https://www.blueprint-epigenome.eu/index.cfm?p=7BF8A4B6-F4FE-861A-2AD57A08D63D0B58
KNIH	Neuron	Neuron	EGAD00001003478	X	Neuron	NA	IPS03_N_ENeuron_WGBS	NA	NA	NA	NA
KNIH	Neuron	Neuron	EGAD00001003475	X	Neuron	NA	IPS06_X_ENeuron_WGBS	6.0-10.1	M	Korean	NA
KNIH	Neuron	Neuron	EGAD00001003474			NA	IPS02_N_NPC_WGBS	adult	NA	NA	NA
KNIH	Neuron	Neuron	EGAD00001003477			NA	IPS05_X_NPC_WGBS	6.0-10.3	M	Korean	NA
Do et al. 2020 (PMID:32594908)	Neuron		PRJNA574471			SUB41	GSM4090897	NA	NA	NA	NeuN+
Do et al. 2020 (PMID:32594908)	Neuron		PRJNA574471			SUB53	GSM4090899	NA	NA	NA	NeuN+
Do et al. 2020 (PMID:32594908)	Neuron		PRJNA574471			SUB51	GSM4090901	NA	NA	NA	NeuN+
Do et al. 2020 (PMID:32594908)	Neuron		PRJNA574471			SUB45	GSM4090902	NA	NA	NA	NeuN+
Do et al. 2020 (PMID:32594908)	Neuron		PRJNA574471			SUB52	GSM4090903	NA	NA	NA	NeuN+
KNIH	Pancreatic islet cell	Pancreatic islet cell	EGAD00001002750	X	Pancreas Islet	KEP20140001	KNIH_001_genomic_DNA	26-30	F	Korean	NA
KNIH	Pancreatic islet cell	Pancreatic islet cell	EGAD00001002750	X	Pancreas Islet	KEP20140002	KNIH_002_genomic_DNA	36-40	F	Korean	NA
KNIH	Pancreatic islet cell	Pancreatic islet cell	EGAD00001002751	X	Pancreas Islet	KEP20140003	KNIH_003_genomic_DNA	76-80	F	Korean	NA
KNIH	Pancreatic islet cell	Pancreatic islet cell	EGAD00001002752	X	Pancreas Islet	KEP20140004	KNIH_004_genomic_DNA	51-55	M	Korean	NA
KNIH	Pancreatic islet cell	Pancreatic islet cell	EGAD00001002753	X	Pancreas Islet	KEP20140005	KNIH_005_genomic_DNA	61-65	M	Korean	NA
KNIH	Pancreatic islet cell	Pancreatic islet cell	EGAD00001002754	X	Pancreas Islet	KEP20140003	KNIH_006_genomic_DNA	61-65	F	Korean	NA
KNIH	Pancreatic islet cell		EGAD00001002754			KEP20140010	DB31_N_Alpha_WGBS	36-40	F	Korean	NA
KNIH	Podocyte	Podocyte	EGAD00001003469	X	Kidney podocyte	KEP20140013	CKD24_C_Podo_WGBS	adult	M	Korean	NA
KNIH	Podocyte	Podocyte	EGAD00001003470	X	Kidney podocyte	KEP20140014	CKD25_C_Podo_WGBS	adult	M	Korean	NA
KNIH	Podocyte	Podocyte	EGAD00001002758	X	Kidney podocyte	KEP20140008	KNIH_010_genomic_DNA	adult	F	Korean	NA
KNIH	kidney mesangial		EGAD00001003468			KEP20140012	CKD23_C_Mesan_WGBS	61-65	M	Korean	NA
Pidsley et al. 2017 (PMID:27717381)	Prostate epitheliim	Prostate epitheliim	PRJNA342657			SAMN05763079	SRX2159831	adult	M	NA	NA
Pidsley et al. 2017 (PMID:27717381)	Prostate epitheliim	Prostate epitheliim	PRJNA342657			SAMN05763078	SRX2159832	adult	M	NA	NA
Pidsley et al. 2017 (PMID:27717381)	Prostate epitheliim	Prostate epitheliim	PRJNA342657			SAMN05763076	SRX2159833	adult	M	NA	NA
Pidsley et al. 2017 (PMID:27717381)	Prostate epitheliim	Prostate epitheliim	PRJNA342657			SAMN05763077	SRX2159834	adult	M	NA	NA
CEEHRC	Skeletal muscle	Skeletal muscle	EGAD00001001288	X	Skeletal Muscle	McGill0012	MS001201	NA	F	Caucasian	NA
CEEHRC	Skeletal muscle	Skeletal muscle	EGAD00001001288	X	Skeletal Muscle	McGill0013	MS001301	11	M	Caucasian	NA
CEEHRC	Skeletal muscle	Skeletal muscle	EGAD00001001288	X	Skeletal Muscle	McGill0015	MS001501	7	NA	Caucasian	NA
CEEHRC	Skeletal muscle	Skeletal muscle	EGAD00001001288	X	Skeletal Muscle	McGill0018	MS001801	NA	F	Caucasian	NA
CEEHRC	Skeletal muscle	Skeletal muscle	EGAD00001001288	X	Skeletal Muscle	McGill0019	MS001901	23	F	Caucasian	NA
CEEHRC	Skeletal muscle	Skeletal muscle	EGAD00001001288	X	Skeletal Muscle	McGill0033	MS003301	16	F	Caucasian	NA
CEEHRC	Skeletal muscle	Skeletal muscle	EGAD00001001288	X	Skeletal Muscle	McGill0037	MS003701	NA	M	Caucasian	NA
CEEHRC	Skeletal muscle	Skeletal muscle	EGAD00001001288	X	Skeletal Muscle	McGill0039	MS003901	NA	M	Caucasian	NA
CEEHRC	Skeletal muscle	Skeletal muscle	EGAD00001001288	X	Skeletal Muscle	McGill0049	MS004901	4	F	Caucasian	NA
ENCODE	Skeletal muscle	Skeletal muscle	ENCSR328TBS	X	Skeletal Muscle	ENCDO094AAA	ENCBS328AAA	NA	NA	NA	NA
CEEHRC	Skeletal muscle		EGAD00001001288			McGill0036	MS003601	NA	NA	NA	NA
CEEHRC	Skeletal muscle		EGAD00001001288			McGill0045	MS004501	NA	NA	NA	NA
CEEHRC	Skeletal muscle		EGAD00001001288			McGill0047	MS004701	NA	NA	NA	NA
CEEHRC	Skeletal muscle		EGAD00001001288			McGill0051	MS005101	NA	NA	NA	NA
ENCODE	Smooth muscle	Smooth muscle	ENCSR116JEF			ENCSR076OHG	ENCBS971VGF	NA	NA	NA	NA
ENCODE	Smooth muscle	Smooth muscle	ENCSR116JEF			ENCSR959RNH	ENCBS780PCJ	NA	NA	NA	NA
CEEHRC	Thyroid	Thyroid	EGAD00001003963			SW-TTP-170	CEMT0042	adult	F	NA	NA
CEEHRC	Thyroid	Thyroid	EGAD00001003963			SW-TTP-177	CEMT0044	adult	M	NA	NA
CEEHRC	Thyroid	Thyroid	EGAD00001003963			SW-TTP-177	CEMT0045	adult	M	NA	NA
CEEHRC	Thyroid	Thyroid	EGAD00001003963			SW-TTP-141	CEMT0086	adult	F	NA	NA
CEEHRC	Thyroid	Thyroid	EGAD00001003963			SW-TTP-141	CEMT0087	adult	F	NA	NA
CUHK CNARG	Ureter Urothelial	Ureter Urothelial	Data generated by "Chen THT et al in Clin Biochem. 2017;50:496–501”.			Ureter_Urothelial_T14URE	Ureter_Urothelial_T14URE	adult	NA	NA	NA
CUHK CNARG	Ureter Urothelial	Ureter Urothelial				Ureter_Urothelial_T15URE	Ureter_Urothelial_T15URE	adult	NA	NA	NA
CUHK CNARG	Ureter Urothelial	Ureter Urothelial				Ureter_Urothelial_T49URE_L	Ureter_Urothelial_T49URE_L	adult	NA	NA	NA
CUHK CNARG	Ureter Urothelial	Ureter Urothelial				Ureter_Urothelial_T98URE	Ureter_Urothelial_T98URE	adult	NA	NA	NA
in-house (GSE200093)	BuffyCoat-A		PRJNA823031			BC35890	GSM6008573	adult	F	NA	NA
in-house (GSE200093)	BuffyCoat-B		PRJNA823031			BC35949	GSM6008574	adult	F	NA	NA
in-house (GSE200093)	BuffyCoat-C		PRJNA823031			BC36894	GSM6008575	adult	F	NA	NA
in-house (GSE200093)	BuffyCoat-D		PRJNA823031			BC36915	GSM6008576	adult	M	NA	NA
in-house (GSE200093)	BuffyCoat-E		PRJNA823031			BC35891	GSM6008577	adult	M	NA	NA
Legend UMAP Group - samples assigned to a group were assessed using unsupervised hierarchical clustering analysis Included in Atlas - samples with an 'X' were used to find cell-type specific DMBS References: 1. Cheng, T. H. T. et al. Noninvasive Detection of Bladder Cancer by Shallow-Depth Genome-Wide Bisulfite Sequencing of Urinary Cell-Free DNA for Methylation and Copy Number Profiling. Clin Ch…

## Sheet: S2 - Mouse MethylRef
Supplemental Table 2. Mouse reference methylation data from healthy tissues and cell types.
Consortium/Source	Tissue/Cell-type	UMAP Group	Samples	Included in Atlas	Atlas Groups	DatasetID	Sample/Experiment ID	Markers
Duncan et al. 2018 (PMID:29326230)	Bcell	Immune 1	3	X	Immune	PRJNA391196	SRX2938555, SRX2938556, SRX2938557	NA
in-house (GSE200185)	Bcell	Immune 1	1	X	Immune	PRJNA823567	SRX14744351	CD19+
ENCODE	Bone marrow	Immune 2	4			PRJNA63471	ENCLB710QQH, ENCLB781EXP, ENCLB183MEU, ENCLB415NJA	NA
Hon et al 2013 (PMID:23995138)	Bone marrow	Immune 2	1			PRJNA183618	SRX209448	NA
in-house (GSE200185)	Buffy coat	Immune 1	4			PRJNA823567	SRX14744347, SRX14744348, SRX14744349, SRX14744350	NA
Gilsbach et al. 2014 (PMID:25335909)	Cardiomyocyte	Cardiomyocyte	3	X	Cardiomyocyte	PRJNA229470	SRX385228, SRX385229, SRX385230	PCM1+
Gilsbach et al. 2014 (PMID:25335909)	Cardiomyocyte		3			PRJNA229470	SRX385226, SRX385227, SRX385225	PCM1+
Delacher et al. 2017 (PMID:28783152)	CD4Tcell	Immune 1	4	X	Immune	PRJEB14591	SAMEA4361188, SAMEA4361186, SAMEA4361187, SAMEA4361180	CD4+
in-house (GSE200185)	CD4Tcell	Immune 1	1	X	Immune	PRJNA823567	SRX14744352	CD4+
in-house (GSE200185)	CD8Tcell	Immune 1	1	X	Immune	PRJNA823567	SRX14744353	CD8+
ENCODE	Cerebellum	Brain	3	X	Cerebellum	PRJNA63471	ENCLB152BBV, ENCLB532KID, ENCLB336HAE	NA
Hon et al 2013 (PMID:23995138)	Cerebellum	Brain	1	X	Cerebellum	PRJNA183618	SRX209449	NA
ENCODE	Cerebellum	Brain	1			PRJNA63471	ENCLB707QAI
Hon et al 2013 (PMID:23995138)	Colon	Intestine/Colon	1	X	Intestine/Colon	PRJNA183618	SRX209450	NA
Sabbagh et al. 2018 (PMID:30188322)	Endothelial		8			PRJNA438341	SRX3791750, SRX3791751, SRX3791752, SRX3791753, SRX3791754, SRX3791755, SRX3791756, SRX3791757	P7 GFP-positive sorted cells
Gravina et al. 2016 (https://doi.org/10.1186/s13059-016-1011-3)	Fibroblast		2			PRJNA310298	SRX1555180, SRX1555181	NA
ENCODE	Heart	Heart	4			PRJNA63471	ENCSR899RXH, ENCSR258MDR, ENCSR641SDF, ENCSR835OJU	NA
Hon et al 2013 (PMID:23995138)	Heart	Heart	1			PRJNA183618	SRX209452	NA
Gravina et al. 2016 (https://doi.org/10.1186/s13059-016-1011-3)	Hepatocyte	Hepatocyte	3	X	Hepatocyte	PRJNA310298	SRX1555182, SRX1555183, SRX1555184	NA
Gravina et al. 2016 (https://doi.org/10.1186/s13059-016-1011-3)	Hepatocyte		3			PRJNA310298	SRX1555185, SRX1555186, SRX1555187	NA
Lagger et al. 2017 (PMID:28498846)	Hypothalamus	Brain	3	X	Hypothalamus	PRJNA329552	SRX1959247, SRX1959248, SRX1959249	NA
ENCODE	Hypothalamus		1			PRJNA63471	ENCSR219XIH
ENCODE	Intestine	Intestine/Colon	4	X	Intestine/Colon	PRJNA63471	ENCLB479QNY, ENCLB406BIW, ENCLB899MHU, ENCLB865DZQ	NA
Hon et al 2013 (PMID:23995138)	Intestine	Intestine/Colon	1	X	Intestine/Colon	PRJNA183618	SRX209453	NA
ENCODE	Intestine		1			PRJNA63471	ENCSR420BKD
ENCODE	Kidney	Kidney	4	X	Kidney	PRJNA63471	ENCLB310OUE, ENCLB816IMB, ENCLB831TCW, ENCLB749SVZ	NA
Hon et al 2013 (PMID:23995138)	Kidney	Kidney	1	X	Kidney	PRJNA183618	SRX209454	NA
ENCODE	Kidney		1			PRJNA63471	ENCSR767BSH
ENCODE	Liver	Liver	4			PRJNA63471	ENCLB585SDT, ENCLB506AYR, ENCLB438NFH, ENCLB760KHX	NA
Hon et al 2013 (PMID:23995138)	Liver	Liver	1			PRJNA183618	SRX209455	NA
ENCODE	Lung	Lung	4			PRJNA63471	ENCLB531WVT, ENCLB038SIN, ENCLB449AON, ENCLB040TPX	NA
Hon et al 2013 (PMID:23995138)	Lung	Lung	1			PRJNA183618	SRX209456	NA
Schlereth et al. 2017 (PMID:29749927)	Lung endothelial	Lung Endothelial	3	X	Lung Endothelial	PRJNA344551	SRX2192546, SRX2192547, SRX2192548	PTPRC‐LYVE1‐LY76‐PDPN‐PI‐CD31+CD34+
Schlereth et al. 2017 (PMID:29749927)	Lung endothelial		3			PRJNA344551	SRX2192543, SRX2192544, SRX2192545	PTPRC‐LYVE1‐LY76‐PDPN‐PI‐CD31+CD34+
dos Santos et al. 2015 (PMID:25959817)	Mammary epithelial	Mammary Epithelial	5	X	Mammary Epithelial	PRJNA279896	SRX973446, SRX973449, SRX973450, SRX973455, SRX973452	NA
dos Santos et al. 2015 (PMID:25959817)	Mammary epithelial		3			PRJNA279896	SRX973452, SRX973455, SRX973456
in-house (GSE200185)	Neutrophil	Immune 1	1	X	Immune	PRJNA823567	SRX14744354	Gr1+
Hon et al 2013 (PMID:23995138)	Olfactory Bulb	Brain	1			PRJNA183618	SRX209457	NA
Hon et al 2013 (PMID:23995138)	Pancreas		1			PRJNA183618	SRX209458	NA
Hon et al 2013 (PMID:23995138)	Placenta	Uterus+Placenta	1			PRJNA183618	SRX209459	NA
Hon et al 2013 (PMID:23995138)	Skin	Skin	1			PRJNA183618	SRX209460	NA
Hon et al 2013 (PMID:23995138)	Spleen	Immune 2	1			PRJNA183618	SRX209461	NA
Hon et al 2013 (PMID:23995138)	Thymus	Immune 2	1			PRJNA183618	SRX209463	NA
Delacher et al. 2017 (PMID:28783152)	Tissue-resident Treg	Immune 1	9			PRJEB14591	SAMEA4065934, SAMEA4361178, SAMEA4361179, SAMEA4361185, SAMEA4361184, SAMEA4361183, SAMEA4361175, SAMEA4361177, SAMEA4361176	CD3+CD4+CD8–CD45+CD25+Foxp3(GFP)+
Hon et al 2013 (PMID:23995138)	Uterus	Uterus+Placenta	1			PRJNA183618	SRX209464	NA
Legend UMAP Group - samples assigned to a group were assessed using unsupervised hierarchical clustering analysis Included in Atlas - samples with an 'X' were used to find cell-type specific DMBs References: 1. Delacher, M. et al. Genome-wide DNA methylation landscape defines specialization of regulatory T cells in tissues. Nat Immunol 18, 1160–1172 (2017). 2. dos Santos, C. O., Dolzhenko, E., Ho…

## Sheet: S3 - Human DMBs
Supplemental Table 3. Identified human cell-type specific methylation blocks used to identify origins of cell-free DNA.
chr	start	end	startCpG	endCpG	label	name	#CpGs	bp	target AMF range	background AMF range	margin	direction	anno	gene
chr8	49571931	49572149	12603702	12603723	Breast-basal	chr8:49571931-49572149	21	218	0.02-0.04	0.88-0.99	-0.84	-	Intergenic	EFCAB1
chr19	7544440	7544679	24236412	24236420	Breast-basal	chr19:7544440-7544679	8	239	0-0	0.83-1	-0.83	-	intron	PEX11G
chr6	35058103	35058217	9454364	9454373	Breast-basal	chr6:35058103-35058217	9	114	0.06-0.07	0.89-1	-0.82	-	exon	ANKS1A
chr11	57558973	57559138	16484864	16484879	Breast-basal	chr11:57558973-57559138	15	165	0.01-0.02	0.84-1	-0.82	-	exon	CTNND1
chr2	240040057	240040254	4385129	4385149	Breast-basal	chr2:240040057-240040254	20	197	0.01-0.03	0.83-1	-0.8	-	intron	HDAC4
chr7	36894955	36895205	10933206	10933213	Breast-basal	chr7:36894955-36895205	7	250	0-0	0.78-1	-0.78	-	exon	ELMO1
chr10	81915434	81915647	15406799	15406805	Breast-basal	chr10:81915434-81915647	6	213	0-0.01	0.79-1	-0.78	-	exon	ANXA11
chr5	28084391	28084552	7816898	7816905	Breast-basal	chr5:28084391-28084552	7	161	0-0	0.77-1	-0.77	-	Intergenic	LOC643401
chr10	5567921	5568086	14708409	14708418	Breast-basal	chr10:5567921-5568086	9	165	0.02-0.06	0.83-1	-0.77	-	exon	CALML3
chr10	6278216	6278570	14721014	14721032	Breast-basal	chr10:6278216-6278570	18	354	0.1-0.12	0.89-0.99	-0.77	-	TTS	PFKFB3
chr16	81564192	81564554	22006586	22006603	Breast-basal	chr16:81564192-81564554	17	362	0-0	0.77-0.99	-0.77	-	intron	CMIP
chr5	137803152	137803521	8603004	8603029	Breast-basal	chr5:137803152-137803521	25	369	0.03-0.04	0.8-0.98	-0.76	-	exon	EGR1
chr17	77921558	77921728	23246756	23246767	Breast-basal	chr17:77921558-77921728	11	170	0.04-0.1	0.86-1	-0.76	-	intron,exon	TBC1D16,TBC1D16
chr3	124103316	124105279	5433946	5433979	Breast-basal	chr3:124103316-124105279	33	1963	0.11-0.11	0.86-0.96	-0.75	-	intron	KALRN
chr11	120004398	120005980	17111694	17111721	Breast-basal	chr11:120004398-120005980	27	1582	0.01-0.03	0.78-0.97	-0.75	-	intron	TRIM29
chr6	168132241	168132696	10480110	10480124	Breast-basal	chr6:168132241-168132696	14	455	0.03-0.06	0.8-0.97	-0.74	-	Intergenic	C6orf123
chr12	47471907	47472053	17674684	17674691	Breast-basal	chr12:47471907-47472053	7	146	0.01-0.03	0.77-1	-0.74	-	exon	AMIGO2
chr14	102094102	102094226	20110982	20110992	Breast-basal	chr14:102094102-102094226	10	124	0-0.01	0.75-0.99	-0.74	-	Intergenic	DIO3
chr16	84417921	84418197	22042668	22042678	Breast-basal	chr16:84417921-84418197	10	276	0.01-0.02	0.76-1	-0.74	-	intron	ATP2C2
chr2	241861009	241861081	4420981	4420984	Breast-basal	chr2:241861009-241861081	3	72	0-0	0.73-1	-0.73	-	Intergenic	C2orf54
chr10	1206812	1206830	14654653	14654656	Breast-basal	chr10:1206812-1206830	3	18	0-0	0.73-1	-0.73	-	intron	LINC00200
chr16	67181466	67181578	21824683	21824687	Breast-basal	chr16:67181466-67181578	4	112	0-0.02	0.75-1	-0.73	-	TTS	B3GNT9
chr17	7367425	7367544	22333238	22333245	Breast-basal	chr17:7367425-7367544	7	119	0.06-0.08	0.81-1	-0.73	-	intron	ZBTB4
chr19	3116527	3116717	24126745	24126758	Breast-basal	chr19:3116527-3116717	13	190	0.08-0.11	0.84-0.98	-0.73	-	intron	GNA11
chr22	47023757	47023904	26663752	26663759	Breast-basal	chr22:47023757-47023904	7	147	0.05-0.08	0.81-1	-0.73	-	intron	GRAMD4
chr1	6134322	6134643	134778	134791	Breast-basal	chr1:6134322-6134643	13	321	0.05-0.11	0.83-0.98	-0.72	-	intron	KCNAB2
chr7	151080951	151081006	11966901	11966907	Breast-basal	chr7:151080951-151081006	6	55	0-0.01	0.73-0.99	-0.72	-	intron	WDR86
chr11	3164799	3165410	16065286	16065306	Breast-basal	chr11:3164799-3165410	20	611	0.09-0.1	0.82-0.97	-0.72	-	intron	OSBPL5
chr11	70002081	70002296	16687285	16687297	Breast-basal	chr11:70002081-70002296	12	215	0.05-0.06	0.78-1	-0.72	-	intron	ANO1
chr13	28575180	28575521	18661282	18661294	Breast-basal	chr13:28575180-28575521	12	341	0-0	0.72-0.98	-0.72	-	Intergenic	PRHOXNB
chr16	1477532	1477807	21140374	21140384	Breast-basal	chr16:1477532-1477807	10	275	0-0.02	0.74-1	-0.72	-	Intergenic	C16orf91
chr16	27781217	27781498	21512516	21512529	Breast-basal	chr16:27781217-27781498	13	281	0.01-0.02	0.74-1	-0.72	-	intron	KIAA0556
chr19	17438101	17438303	24434726	24434741	Breast-basal	chr19:17438101-17438303	15	202	0-0.01	0.73-0.98	-0.72	-	intron	ANO8
chr2	26927625	26927694	2572598	2572601	Breast-basal	chr2:26927625-26927694	3	69	0.02-0.08	0.79-1	-0.71	-	intron	KCNK3
chr2	44497562	44497826	2741445	2741464	Breast-basal	chr2:44497562-44497826	19	264	0.16-0.17	0.88-1	-0.71	-	Intergenic	SLC3A1
chr3	126438069	126438219	5461158	5461164	Breast-basal	chr3:126438069-126438219	6	150	0.1-0.11	0.82-1	-0.71	-	intron	CHCHD6
chr7	25010759	25010892	10822453	10822457	Breast-basal	chr7:25010759-25010892	4	133	0.06-0.14	0.85-1	-0.71	-	intron	OSBPL3
chr10	134774561	134774723	15962098	15962108	Breast-basal	chr10:134774561-134774723	10	162	0.09-0.11	0.82-0.99	-0.71	-	Intergenic	LOC399829
chr11	117956313	117957510	17081506	17081520	Breast-basal	chr11:117956313-117957510	14	1197	0-0.01	0.72-1	-0.71	-	intron	TMPRSS4
chr15	94443128	94443319	21000404	21000416	Breast-basal	chr15:94443128-94443319	12	191	0.02-0.09	0.8-0.99	-0.71	-	Intergenic	MCTP2
chr2	19387283	19388512	2492429	2492439	Breast-basal	chr2:19387283-19388512	10	1229	0-0	0.7-1	-0.7	-	Intergenic	MIR4757
chr3	52093762	52094080	4926333	4926341	Breast-basal	chr3:52093762-52094080	8	318	0-0	0.7-0.97	-0.7	-	Intergenic	DUSP7
chr5	8906741	8907628	7672594	7672606	Breast-basal	chr5:8906741-8907628	12	887	0-0	0.7-1	-0.7	-	Intergenic	MIR4636
chr7	2557174	2557359	10605011	10605016	Breast-basal	chr7:2557174-2557359	5	185	0.01-0.02	0.72-1	-0.7	-	promoter-TSS	LFNG
chr7	156397622	156397906	12041568	12041578	Breast-basal	chr7:156397622-156397906	10	284	0.06-0.08	0.78-0.98	-0.7	-	Intergenic	C7orf13
chr8	22458660	22458791	12366264	12366272	Breast-basal	chr8:22458660-22458791	8	131	0.02-0.03	0.73-1	-0.7	-	exon	C8orf58
chr10	6260868	6261223	14720534	14720545	Breast-basal	chr10:6260868-6261223	11	355	0.01-0.01	0.71-0.99	-0.7	-	intron	PFKFB3
chr11	70001631	70001824	16687263	16687270	Breast-basal	chr11:70001631-70001824	7	193	0.02-0.04	0.74-0.98	-0.7	-	intron	ANO1
chr14	68023726	68024174	19755929	19755936	Breast-basal	chr14:68023726-68024174	7	448	0.03-0.04	0.74-1	-0.7	-	intron	PLEKHH1
chr1	117449384	117449545	1269743	1269747	Breast-basal	chr1:117449384-117449545	4	161	0.12-0.15	0.84-1	-0.69	-	Intergenic	PTGFRN
chr2	233198414	233198546	4285669	4285675	Breast-basal	chr2:233198414-233198546	6	132	0-0	0.69-1	-0.69	-	intron	DIS3L2
chr4	1290413	1290656	6101827	6101836	Breast-basal	chr4:1290413-1290656	9	243	0.03-0.06	0.75-1	-0.69	-	intron	MAEA
chr9	99257917	99258166	14093728	14093735	Breast-basal	chr9:99257917-99258166	7	249	0.09-0.13	0.82-1	-0.69	-	Intergenic	HABP4
chr11	391744	392015	15991344	15991355	Breast-basal	chr11:391744-392015	11	271	0.07-0.12	0.81-0.98	-0.69	-	Intergenic	PKP3
chr11	129802064	129802188	17213325	17213334	Breast-basal	chr11:129802064-129802188	9	124	0.14-0.17	0.86-1	-0.69	-	intron	PRDM10
chr16	89947452	89947980	22178885	22178901	Breast-basal	chr16:89947452-89947980	16	528	0.01-0.02	0.71-0.99	-0.69	-	intron	TCF25
chr17	43245619	43246774	22790979	22791009	Breast-basal	chr17:43245619-43246774	30	1155	0.07-0.2	0.89-0.98	-0.69	-	intron	HEXIM2
chr17	76797573	76797904	23220651	23220657	Breast-basal	chr17:76797573-76797904	6	331	0.03-0.04	0.73-1	-0.69	-	intron	USP36
chr22	38113026	38113342	26492926	26492942	Breast-basal	chr22:38113026-38113342	16	316	0.1-0.15	0.84-1	-0.69	-	intron	TRIOBP
chr8	75737547	75739047	12806598	12806615	Breast-basal	chr8:75737547-75739047	17	1500	0-0	0.68-0.98	-0.68	-	exon	PI15
chr10	105436118	105436499	15634783	15634788	Breast-basal	chr10:105436118-105436499	5	381	0.01-0.03	0.71-1	-0.68	-	intron	SH3PXD2A
chr10	126199002	126199752	15832302	15832322	Breast-basal	chr10:126199002-126199752	20	750	0.02-0.03	0.71-0.98	-0.68	-	intron	LHPP
chr13	111911305	111911554	19290438	19290445	Breast-basal	chr13:111911305-111911554	7	249	0.1-0.13	0.81-1	-0.68	-	intron	ARHGEF7
chr7	43561925	43562219	10987155	10987159	Breast-basal	chr7:43561925-43562219	4	294	0-0	0.67-1	-0.67	-	promoter-TSS	LOC100506895
chr8	141588242	141588355	13297210	13297214	Breast-basal	chr8:141588242-141588355	4	113	0-0	0.67-1	-0.67	-	intron	AGO2
chr8	145649036	145649436	13391054	13391072	Breast-basal	chr8:145649036-145649436	18	400	0.08-0.1	0.77-0.97	-0.67	-	intron	VPS28
chr8	146055426	146055586	13403043	13403049	Breast-basal	chr8:146055426-146055586	6	160	0.05-0.08	0.75-1	-0.67	-	intron	ZNF7
chr12	52910937	52912850	17746546	17746569	Breast-basal	chr12:52910937-52912850	23	1913	0.05-0.13	0.8-0.98	-0.67	-	exon	KRT5
chr18	77535661	77535861	24008627	24008639	Breast-basal	chr18:77535661-77535861	12	200	0.01-0.05	0.72-0.98	-0.67	-	Intergenic	KCNG2
chr1	1120577	1121012	20360	20382	Breast-basal	chr1:1120577-1121012	22	435	0.09-0.1	0.76-0.96	-0.66	-	exon	TTLL10
chr5	1973599	1973833	7598006	7598019	Breast-basal	chr5:1973599-1973833	13	234	0-0.01	0.67-0.98	-0.66	-	Intergenic	IRX4
chr11	22488406	22489954	16237334	16237350	Breast-basal	chr11:22488406-22489954	16	1548	0.02-0.06	0.72-0.97	-0.66	-	Intergenic	SLC17A6
chr14	51955517	51956045	19615077	19615085	Breast-basal	chr14:51955517-51956045	8	528	0.02-0.03	0.69-1	-0.66	-	promoter-TSS	FRMD6
chr14	71376969	71377301	19789673	19789679	Breast-basal	chr14:71376969-71377301	6	332	0.05-0.07	0.73-1	-0.66	-	intron	PCNX
chr16	1272255	1272326	21132947	21132954	Breast-basal	chr16:1272255-1272326	7	71	0.03-0.04	0.7-1	-0.66	-	TTS	CACNA1H
chr17	77921384	77921546	23246748	23246756	Breast-basal	chr17:77921384-77921546	8	162	0.01-0.03	0.69-0.98	-0.66	-	intron,exon	TBC1D16,TBC1D16
chr18	77635864	77636069	24011708	24011716	Breast-basal	chr18:77635864-77636069	8	205	0.01-0.05	0.71-0.99	-0.66	-	intron	KCNG2
chr20	57269621	57269834	25676675	25676683	Breast-basal	chr20:57269621-57269834	8	213	0.12-0.13	0.79-1	-0.66	-	intron	STX16-NPEPL1
chr22	47021571	47021984	26663655	26663669	Breast-basal	chr22:47021571-47021984	14	413	0.09-0.12	0.78-0.99	-0.66	-	Intergenic,promoter-TSS	GRAMD4,GRAMD4
chr1	3321991	3322140	89942	89958	Breast-basal	chr1:3321991-3322140	16	149	0.16-0.16	0.81-0.98	-0.65	-	exon	PRDM16
chr1	17542174	17542237	322764	322768	Breast-basal	chr1:17542174-17542237	4	63	0.02-0.03	0.68-1	-0.65	-	intron	PADI1
chr3	57184624	57186031	4980667	4980677	Breast-basal	chr3:57184624-57186031	10	1407	0.01-0.05	0.7-0.98	-0.65	-	intron	IL17RD
chr5	149675592	149675828	8720300	8720306	Breast-basal	chr5:149675592-149675828	6	236	0-0.01	0.66-0.98	-0.65	-	TTS	ARSI
chr16	79692514	79692775	21985324	21985332	Breast-basal	chr16:79692514-79692775	8	261	0.02-0.03	0.68-1	-0.65	-	Intergenic	MAF
chr16	88166568	88166697	22124788	22124793	Breast-basal	chr16:88166568-88166697	5	129	0-0	0.65-1	-0.65	-	Intergenic	BANP
chr17	74011022	74011064	23163838	23163844	Breast-basal	chr17:74011022-74011064	6	42	0-0.02	0.67-1	-0.65	-	exon	EVPL
chr1	3389966	3390264	92069	92086	Breast-basal	chr1:3389966-3390264	17	298	0-0.02	0.66-0.96	-0.64	-	intron	ARHGEF16
chr2	2575671	2575896	2322677	2322698	Breast-basal	chr2:2575671-2575896	21	225	0.2-0.2	0.84-0.98	-0.64	-	Intergenic	MYT1L
chr2	192806082	192807724	3943803	3943811	Breast-basal	chr2:192806082-192807724	8	1642	0.01-0.03	0.67-1	-0.64	-	Intergenic	SDPR
chr3	48473753	48474285	4871859	4871865	Breast-basal	chr3:48473753-48474285	6	532	0-0.01	0.65-0.97	-0.64	-	exon	CCDC51
chr4	1304057	1304563	6102212	6102232	Breast-basal	chr4:1304057-1304563	20	506	0.04-0.08	0.72-0.98	-0.64	-	intron	MAEA
chr4	3825816	3826044	6159361	6159374	Breast-basal	chr4:3825816-3826044	13	228	0.15-0.15	0.79-0.99	-0.64	-	Intergenic	ADRA2C
chr7	154585598	154585691	12010922	12010928	Breast-basal	chr7:154585598-154585691	6	93	0-0	0.64-1	-0.64	-	intron	DPP6
chr8	82657805	82659699	12852291	12852304	Breast-basal	chr8:82657805-82659699	13	1894	0-0.01	0.65-1	-0.64	-	intron	CHMP4C
chr10	5567707	5567910	14708398	14708409	Breast-basal	chr10:5567707-5567910	11	203	0.06-0.13	0.77-1	-0.64	-	exon	CALML3
chr13	113625094	113625317	19320974	19320985	Breast-basal	chr13:113625094-113625317	11	223	0.08-0.12	0.76-1	-0.64	-	intron	MCF2L
chr16	1222497	1222587	21130708	21130714	Breast-basal	chr16:1222497-1222587	6	90	0.01-0.04	0.68-0.99	-0.64	-	intron	CACNA1H
chr16	87823925	87824104	22115261	22115265	Breast-basal	chr16:87823925-87824104	4	179	0.01-0.04	0.68-1	-0.64	-	Intergenic	KLHDC4
chr1	19267647	19267773	348302	348307	Breast-basal	chr1:19267647-19267773	5	126	0.02-0.08	0.71-1	-0.63	-	intron	IFFO2
chr1	75008344	75010320	956493	956516	Breast-basal	chr1:75008344-75010320	23	1976	0.1-0.11	0.74-0.97	-0.63	-	exon	FPGT-TNNI3K
chr9	140615050	140615280	14622612	14622621	Breast-basal	chr9:140615050-140615280	9	230	0.03-0.04	0.67-1	-0.63	-	intron	EHMT1
chr10	73768225	73768397	15321066	15321081	Breast-basal	chr10:73768225-73768397	15	172	0.07-0.07	0.7-0.99	-0.63	-	exon	CHST3
chr11	70557445	70557698	16698292	16698304	Breast-basal	chr11:70557445-70557698	12	253	0.17-0.17	0.8-0.99	-0.63	-	intron	SHANK2
chr14	69418381	69418952	19769266	19769276	Breast-basal	chr14:69418381-69418952	10	571	0-0.02	0.65-1	-0.63	-	intron	ACTN1
chr14	75034570	75034861	19831718	19831731	Breast-basal	chr14:75034570-75034861	13	291	0.02-0.02	0.65-0.97	-0.63	-	intron	LTBP2
chr16	1076988	1077086	21124803	21124808	Breast-basal	chr16:1076988-1077086	5	98	0.11-0.13	0.76-1	-0.63	-	Intergenic	SOX8
chr16	46683544	46683920	21630186	21630205	Breast-basal	chr16:46683544-46683920	19	376	0.09-0.12	0.75-0.98	-0.63	-	Intergenic	SHCBP1
chr17	4453891	4454274	22282510	22282526	Breast-basal	chr17:4453891-4454274	16	383	0.15-0.23	0.86-1	-0.63	-	intron	MYBBP1A
chr17	39694154	39694447	22725647	22725655	Breast-basal	chr17:39694154-39694447	8	293	0-0.01	0.64-0.97	-0.63	-	Intergenic	KRT19
chr17	79961386	79961523	23304409	23304418	Breast-basal	chr17:79961386-79961523	9	137	0.01-0.03	0.66-1	-0.63	-	intron	ASPSCR1
chr20	62329849	62329897	25776549	25776557	Breast-basal	chr20:62329849-62329897	8	48	0.12-0.14	0.77-1	-0.63	-	TTS	ARFRP1
chr2	71790439	71792114	2974656	2974686	Breast-basal	chr2:71790439-71792114	30	1675	0.17-0.18	0.8-0.97	-0.62	-	intron	DYSF
chr2	240531507	240531667	4395461	4395472	Breast-basal	chr2:240531507-240531667	11	160	0.03-0.03	0.65-1	-0.62	-	Intergenic	LOC150935
chr4	1557154	1557414	6108688	6108698	Breast-basal	chr4:1557154-1557414	10	260	0.08-0.1	0.72-0.97	-0.62	-	Intergenic	FAM53A
chr4	154415778	154416564	7243475	7243494	Breast-basal	chr4:154415778-154416564	19	786	0.12-0.17	0.79-0.99	-0.62	-	intron	KIAA0922
chr6	33609070	33609176	9431926	9431932	Breast-basal	chr6:33609070-33609176	6	106	0-0	0.62-1	-0.62	-	intron	ITPR3
chr6	76018573	76019517	9754980	9754988	Breast-basal	chr6:76018573-76019517	8	944	0.01-0.02	0.64-1	-0.62	-	exon	FILIP1
chr7	105690820	105691219	11586242	11586251	Breast-basal	chr7:105690820-105691219	9	399	0-0.02	0.64-0.95	-0.62	-	Intergenic	SYPL1
chr7	127984393	127985573	11729552	11729565	Breast-basal	chr7:127984393-127985573	13	1180	0.13-0.17	0.79-1	-0.62	-	promoter-TSS	RBM28
chr10	1767471	1767724	14664991	14665003	Breast-basal	chr10:1767471-1767724	12	253	0.03-0.07	0.69-1	-0.62	-	intron	ADARB2
chr12	116996479	116996774	18287619	18287628	Breast-basal	chr12:116996479-116996774	9	295	0.1-0.18	0.8-1	-0.62	-	promoter-TSS	MAP1LC3B2
chr12	121104864	121105080	18340928	18340943	Breast-basal	chr12:121104864-121105080	15	216	0.06-0.14	0.76-1	-0.62	-	exon	CABP1
chr12	132834160	132834324	18525118	18525134	Breast-basal	chr12:132834160-132834324	16	164	0.05-0.06	0.68-0.98	-0.62	-	intron	GALNT9
chr16	23158676	23159019	21461098	21461106	Breast-basal	chr16:23158676-23159019	8	343	0.07-0.09	0.71-1	-0.62	-	intron	USP31
chr16	86756477	86756635	22092724	22092729	Breast-basal	chr16:86756477-86756635	5	158	0.03-0.09	0.71-1	-0.62	-	Intergenic	FOXL1
chr1	7797209	7797393	167772	167781	Breast-basal	chr1:7797209-7797393	9	184	0.16-0.26	0.87-1	-0.61	-	intron	CAMTA1
chr6	11791845	11791913	9190670	9190673	Breast-basal	chr6:11791845-11791913	3	68	0.04-0.08	0.69-1	-0.61	-	Intergenic	ADTRP
chr6	36648794	36648992	9475683	9475688	Breast-basal	chr6:36648794-36648992	5	198	0.01-0.01	0.62-0.99	-0.61	-	intron	CDKN1A
chr7	107587335	107587603	11601720	11601725	Breast-basal	chr7:107587335-107587603	5	268	0-0.02	0.63-1	-0.61	-	intron	LAMB1
chr10	821432	821500	14647234	14647242	Breast-basal	chr10:821432-821500	8	68	0.03-0.04	0.65-1	-0.61	-	Intergenic	DIP2C
chr10	123738177	123738614	15801530	15801553	Breast-basal	chr10:123738177-123738614	23	437	0.04-0.06	0.67-0.98	-0.61	-	Intergenic	NSMCE4A
chr11	12549899	12550873	16155874	16155884	Breast-basal	chr11:12549899-12550873	10	974	0-0.02	0.63-1	-0.61	-	exon	PARVA
chr12	131708264	131708765	18501621	18501641	Breast-basal	chr12:131708264-131708765	20	501	0.02-0.09	0.7-0.95	-0.61	-	Intergenic	LOC116437
chr12	133034743	133035834	18532153	18532183	Breast-basal	chr12:133034743-133035834	30	1091	0.08-0.08	0.69-0.96	-0.61	-	Intergenic	FBRSL1
chr14	102446204	102446940	20116649	20116664	Breast-basal	chr14:102446204-102446940	15	736	0.02-0.03	0.64-1	-0.61	-	intron	DYNC1H1
chr16	1077089	1077201	21124808	21124814	Breast-basal	chr16:1077089-1077201	6	112	0.01-0.03	0.64-0.94	-0.61	-	Intergenic	SOX8
chr17	39740032	39740643	22726196	22726211	Breast-basal	chr17:39740032-39740643	15	611	0.12-0.2	0.81-0.97	-0.61	-	intron	KRT14
chr4	1556465	1556578	6108659	6108665	Breast-basal	chr4:1556465-1556578	6	113	0.05-0.07	0.67-1	-0.6	-	Intergenic	FAM53A
chr5	141707256	141707806	8657069	8657075	Breast-basal	chr5:141707256-141707806	6	550	0.05-0.07	0.67-1	-0.6	-	Intergenic	SPRY4
chr6	43251629	43251789	9552704	9552717	Breast-basal	chr6:43251629-43251789	13	160	0.02-0.05	0.65-0.99	-0.6	-	exon	TTBK1
chr7	16502399	16502586	10754510	10754515	Breast-basal	chr7:16502399-16502586	5	187	0.01-0.04	0.64-1	-0.6	-	exon	SOSTDC1
chr8	38326812	38326969	12516436	12516441	Breast-basal	chr8:38326812-38326969	5	157	0.13-0.21	0.81-1	-0.6	-	promoter-TSS	FGFR1
chr8	119046900	119048860	13105127	13105144	Breast-basal	chr8:119046900-119048860	17	1960	0.09-0.1	0.7-0.98	-0.6	-	intron	EXT1
chr10	1206641	1206779	14654645	14654652	Breast-basal	chr10:1206641-1206779	7	138	0.11-0.14	0.74-1	-0.6	-	intron	LINC00200
chr11	66325131	66325273	16617527	16617534	Breast-basal	chr11:66325131-66325273	7	142	0.12-0.13	0.73-1	-0.6	-	exon	ACTN3
chr12	47471725	47471880	17674679	17674684	Breast-basal	chr12:47471725-47471880	5	155	0-0.01	0.61-1	-0.6	-	exon	AMIGO2
chr12	118293065	118293180	18304776	18304786	Breast-basal	chr12:118293065-118293180	10	115	0.12-0.21	0.81-1	-0.6	-	intron	KSR2
chr16	11770332	11771036	21315738	21315759	Breast-basal	chr16:11770332-11771036	21	704	0.03-0.04	0.64-1	-0.6	-	exon	SNN
chr16	49523972	49525380	21658026	21658060	Breast-basal	chr16:49523972-49525380	34	1408	0.14-0.21	0.81-0.97	-0.6	-	TTS	ZNF423
chr17	73131588	73131790	23143882	23143886	Breast-basal	chr17:73131588-73131790	4	202	0.07-0.12	0.72-1	-0.6	-	exon	HN1
chr1	5586278	5586422	125356	125365	Breast-basal	chr1:5586278-5586422	9	144	0.01-0.03	0.62-1	-0.59	-	Intergenic	MIR4417
chr1	27219777	27221742	470501	470532	Breast-basal	chr1:27219777-27221742	31	1965	0.25-0.28	0.87-1	-0.59	-	intron	GPATCH3
chr2	20330862	20331056	2500587	2500592	Breast-basal	chr2:20330862-20331056	5	194	0.02-0.07	0.66-1	-0.59	-	Intergenic	LAPTM4A
chr2	239036936	239037080	4367652	4367662	Breast-basal	chr2:239036936-239037080	10	144	0.01-0.03	0.62-0.97	-0.59	-	intron	ESPNL
chr3	48732624	48732782	4877058	4877070	Breast-basal	chr3:48732624-48732782	12	158	0.05-0.06	0.65-0.99	-0.59	-	exon	IP6K2
chr4	8255687	8256252	6232249	6232265	Breast-basal	chr4:8255687-8256252	16	565	0.03-0.03	0.62-0.98	-0.59	-	Intergenic	HTRA3
chr4	25487357	25487580	6376526	6376530	Breast-basal	chr4:25487357-25487580	4	223	0.09-0.13	0.72-1	-0.59	-	Intergenic	ANAPC4
chr6	167571069	167571224	10472024	10472033	Breast-basal	chr6:167571069-167571224	9	155	0.04-0.11	0.7-0.98	-0.59	-	exon	GPR31
chr8	142235391	142235926	13307585	13307606	Breast-basal	chr8:142235391-142235926	21	535	0.14-0.15	0.74-0.99	-0.59	-	intron	SLC45A4
chr10	134797716	134798029	15962853	15962863	Breast-basal	chr10:134797716-134798029	10	313	0.04-0.05	0.64-0.95	-0.59	-	Intergenic	LOC399829
chr11	697998	698189	16003332	16003338	Breast-basal	chr11:697998-698189	6	191	0-0.02	0.61-0.96	-0.59	-	intron	TMEM80
chr11	113216805	113217041	17031354	17031360	Breast-basal	chr11:113216805-113217041	6	236	0.01-0.02	0.61-1	-0.59	-	exon	TTC12
chr12	10182699	10182938	17408775	17408780	Breast-basal	chr12:10182699-10182938	5	239	0.12-0.15	0.74-1	-0.59	-	promoter-TSS	CLEC9A
chr12	15990183	15991741	17460204	17460217	Breast-basal	chr12:15990183-15991741	13	1558	0.05-0.09	0.68-1	-0.59	-	Intergenic	STRAP
chr15	42186440	42186711	20450186	20450194	Breast-basal	chr15:42186440-42186711	8	271	0.06-0.14	0.73-0.98	-0.59	-	promoter-TSS	SPTBN5
chr16	1154971	1155075	21127802	21127810	Breast-basal	chr16:1154971-1155075	8	104	0.05-0.11	0.7-0.94	-0.59	-	Intergenic	C1QTNF8
chr17	7756834	7757099	22342137	22342154	Breast-basal	chr17:7756834-7757099	17	265	0.06-0.1	0.69-0.98	-0.59	-	exon	KDM6B
chr17	78864446	78865118	23269143	23269168	Breast-basal	chr17:78864446-78865118	25	672	0.14-0.18	0.77-0.96	-0.59	-	intron	RPTOR
chr19	48796188	48796381	24875643	24875647	Breast-basal	chr19:48796188-48796381	4	193	0.09-0.09	0.68-1	-0.59	-	Intergenic	ZNF114
chr22	47022275	47022472	26663684	26663694	Breast-basal	chr22:47022275-47022472	10	197	0.15-0.25	0.84-1	-0.59	-	promoter-TSS	GRAMD4
chr8	99178978	99179062	12967782	12967785	Breast-basal	chr8:99178978-99179062	3	84	0-0	0.5-1	-0.5	-	Intergenic	POP1
chr3	185911682	185911946	5937051	5937072	Breast-basal	chr3:185911682-185911946	21	264	0.81-0.85	0-0.23	0.58	+	intron	DGKG
chr3	12200090	12200318	4558364	4558377	Breast-basal	chr3:12200090-12200318	13	228	0.85-0.86	0.01-0.26	0.59	+	exon	TIMP4
chr10	129534739	129535285	15873176	15873227	Breast-basal	chr10:129534739-129535285	51	546	0.83-0.84	0.01-0.24	0.59	+	promoter-TSS	FOXI2
chr11	71951618	71951908	16719957	16719969	Breast-basal	chr11:71951618-71951908	12	290	0.84-0.88	0.01-0.25	0.59	+	intron	PHOX2A
chr17	77777435	77777519	23242467	23242472	Breast-basal	chr17:77777435-77777519	5	84	0.77-0.83	0-0.18	0.59	+	Intergenic	CBX8
chr3	62353312	62353558	5026325	5026334	Breast-basal	chr3:62353312-62353558	9	246	0.96-0.97	0.01-0.36	0.6	+	Intergenic	FEZF2
chr6	3229811	3230113	9096811	9096833	Breast-basal	chr6:3229811-3230113	22	302	0.86-0.88	0-0.26	0.6	+	Intergenic	TUBB2B
chr11	35442003	35442166	16328862	16328873	Breast-basal	chr11:35442003-35442166	11	163	0.9-0.97	0-0.29	0.61	+	promoter-TSS	SLC1A2
chr11	115531033	115531300	17053030	17053043	Breast-basal	chr11:115531033-115531300	13	267	0.96-0.99	0.02-0.35	0.61	+	Intergenic	LOC283143
chr10	126043448	126043805	15829459	15829474	Breast-basal	chr10:126043448-126043805	15	357	0.93-0.95	0-0.31	0.62	+	Intergenic	OAT
chr12	54339333	54339614	17767221	17767231	Breast-basal	chr12:54339333-54339614	10	281	0.94-0.96	0.03-0.32	0.62	+	exon	HOXC13
chr1	119543057	119543078	1284703	1284706	Breast-basal	chr1:119543057-119543078	3	21	1.0-1.0	0-0.36	0.64	+	Intergenic	TBX15
chr7	1571981	1572823	10576653	10576687	Breast-basal	chr7:1571981-1572823	34	842	0.81-0.85	0.01-0.17	0.64	+	intron	MAFK
chr12	58013389	58013688	17815512	17815539	Breast-basal	chr12:58013389-58013688	27	299	0.9-0.91	0-0.26	0.64	+	promoter-TSS	SLC26A10
chr18	19926930	19927171	23517923	23517934	Breast-basal	chr18:19926930-19927171	11	241	0.96-0.97	0-0.32	0.64	+	Intergenic	CTAGE1
chr6	10381559	10381876	9173362	9173386	Breast-basal	chr6:10381559-10381876	24	317	0.93-0.95	0.01-0.28	0.65	+	Intergenic	LOC100130275
chr8	38008225	38008611	12511672	12511691	Breast-basal	chr8:38008225-38008611	19	386	0.94-0.97	0-0.29	0.65	+	exon	STAR
chr10	126136767	126137049	15831070	15831081	Breast-basal	chr10:126136767-126137049	11	282	0.98-0.98	0.06-0.33	0.65	+	intron	NKX1-2
chr5	134870181	134870808	8576935	8576964	Breast-basal	chr5:134870181-134870808	29	627	0.91-0.93	0.03-0.25	0.66	+	exon	NEUROG1
chr2	88750947	88751004	3117075	3117079	Breast-basal	chr2:88750947-88751004	4	57	1.0-1.0	0-0.33	0.67	+	intron	FOXI3
chr1	4770935	4771463	116098	116125	Breast-basal	chr1:4770935-4771463	27	528	0.93-0.96	0.01-0.24	0.69	+	intron	AJAP1
chr3	137489157	137489455	5569785	5569802	Breast-basal	chr3:137489157-137489455	17	298	0.94-0.95	0.02-0.25	0.69	+	Intergenic	SOX14
chr20	39995799	39995847	25460780	25460784	Breast-basal	chr20:39995799-39995847	4	48	1.0-1.0	0-0.3	0.7	+	promoter-TSS	EMILIN3
chr13	37004715	37005108	18735867	18735883	Breast-basal	chr13:37004715-37005108	16	393	0.94-0.99	0.02-0.23	0.71	+	Intergenic	CCNA1
chr20	37435728	37435919	25439511	25439521	Breast-basal	chr20:37435728-37435919	10	191	0.91-0.93	0-0.19	0.72	+	intron	PPP1R16B
chr12	54090151	54090388	17764490	17764501	Breast-basal	chr12:54090151-54090388	11	237	0.88-0.93	0-0.15	0.73	+	Intergenic	ATP5G2
chr12	49390698	49391080	17696356	17696395	Breast-basal	chr12:49390698-49391080	39	382	0.97-0.97	0-0.23	0.74	+	exon	DDN
chr1	11710460	11710780	236752	236784	Breast-basal	chr1:11710460-11710780	32	320	0.91-0.93	0-0.16	0.75	+	exon	FBXO2
chr5	134825348	134825636	8576473	8576494	Breast-basal	chr5:134825348-134825636	21	288	0.9-0.95	0-0.14	0.76	+	Intergenic	TIFAB
chr11	65582724	65582909	16601927	16601937	breast-luminal	chr11:65582724-65582909	10	185	0.04-0.13	0.89-1	-0.76	-	Intergenic	SNX32
chr2	68691257	68692121	2941070	2941083	breast-luminal	chr2:68691257-68692121	13	864	0.03-0.08	0.83-1	-0.75	-	exon	FBXO48
chr3	124103316	124105279	5433946	5433979	breast-luminal	chr3:124103316-124105279	33	1963	0.07-0.13	0.87-0.96	-0.74	-	intron	KALRN
chr3	64142843	64143039	5039720	5039733	breast-luminal	chr3:64142843-64143039	13	196	0-0.07	0.79-0.99	-0.72	-	exon	PRICKLE2
chr10	281350	281535	14635521	14635525	breast-luminal	chr10:281350-281535	4	185	0.07-0.1	0.82-1	-0.72	-	intron	ZMYND11
chr16	86580177	86580425	22089261	22089271	breast-luminal	chr16:86580177-86580425	10	248	0.03-0.07	0.78-0.99	-0.71	-	intron	MTHFSD
chr17	38711828	38712579	22716267	22716284	breast-luminal	chr17:38711828-38712579	17	751	0.06-0.13	0.84-0.99	-0.71	-	exon	CCR7
chr7	127984393	127985573	11729552	11729565	breast-luminal	chr7:127984393-127985573	13	1180	0.03-0.12	0.82-1	-0.7	-	promoter-TSS	RBM28
chr18	8612517	8612754	23422231	23422237	breast-luminal	chr18:8612517-8612754	6	237	0.08-0.11	0.81-1	-0.7	-	intron	RAB12
chr4	1556465	1556578	6108659	6108665	breast-luminal	chr4:1556465-1556578	6	113	0.02-0.07	0.76-1	-0.69	-	Intergenic	FAM53A
chr2	173908793	173909003	3810908	3810917	breast-luminal	chr2:173908793-173909003	9	210	0-0.09	0.77-1	-0.68	-	intron	RAPGEF4
chr2	236415992	236416242	4328382	4328393	breast-luminal	chr2:236415992-236416242	11	250	0.05-0.12	0.8-1	-0.68	-	intron	AGAP1
chr5	1973599	1973833	7598006	7598019	breast-luminal	chr5:1973599-1973833	13	234	0.03-0.06	0.74-0.98	-0.68	-	Intergenic	IRX4
chr5	13945990	13946157	7713216	7713220	breast-luminal	chr5:13945990-13946157	4	167	0.07-0.12	0.8-1	-0.68	-	Intergenic	DNAH5
chr7	6188255	6189048	10674670	10674695	breast-luminal	chr7:6188255-6189048	25	793	0-0.1	0.78-0.97	-0.68	-	intron	USP42
chr1	3321991	3322140	89942	89958	breast-luminal	chr1:3321991-3322140	16	149	0.04-0.18	0.85-0.98	-0.67	-	exon	PRDM16
chr16	90068365	90068490	22182553	22182558	breast-luminal	chr16:90068365-90068490	5	125	0.04-0.11	0.78-1	-0.67	-	Intergenic	DBNDD1
chr10	58345907	58346303	15189647	15189655	breast-luminal	chr10:58345907-58346303	8	396	0.06-0.08	0.74-1	-0.66	-	Intergenic	ZWINT
chr13	30105391	30107109	18676722	18676755	breast-luminal	chr13:30105391-30107109	33	1718	0.07-0.22	0.88-0.98	-0.66	-	intron	SLC7A1
chr14	21689074	21689201	19382322	19382328	breast-luminal	chr14:21689074-21689201	6	127	0.06-0.15	0.81-1	-0.66	-	intron	HNRNPC
chr16	88105981	88106339	22122936	22122950	breast-luminal	chr16:88105981-88106339	14	358	0.21-0.23	0.89-1	-0.66	-	intron	BANP
chr2	150037213	150038812	3637820	3637833	breast-luminal	chr2:150037213-150038812	13	1599	0.05-0.1	0.75-0.98	-0.65	-	intron	LYPD6B
chr5	176764116	176764243	8974811	8974823	breast-luminal	chr5:176764116-176764243	12	127	0.13-0.2	0.85-1	-0.65	-	intron,exon	LMAN2,LMAN2
chr7	920934	921157	10553781	10553793	breast-luminal	chr7:920934-921157	12	223	0.06-0.1	0.75-1	-0.65	-	intron	GET4
chr9	139984622	139984827	14601776	14601781	breast-luminal	chr9:139984622-139984827	5	205	0.04-0.2	0.85-1	-0.65	-	intron	MAN1B1
chr17	2278951	2279131	22241031	22241041	breast-luminal	chr17:2278951-2279131	10	180	0.06-0.22	0.87-1	-0.65	-	exon	SGSM2
chr3	166451414	166453169	5772377	5772382	breast-luminal	chr3:166451414-166453169	5	1755	0-0.05	0.69-1	-0.64	-	Intergenic	ZBBX
chr1	2832006	2832144	76216	76221	breast-luminal	chr1:2832006-2832144	5	138	0.08-0.15	0.78-1	-0.63	-	Intergenic	ACTRT2
chr7	4214988	4215426	10632264	10632287	breast-luminal	chr7:4214988-4215426	23	438	0.11-0.26	0.89-0.99	-0.63	-	intron	SDK1
chr16	88966547	88966705	22148655	22148663	breast-luminal	chr16:88966547-88966705	8	158	0.07-0.12	0.75-1	-0.63	-	intron	CBFA2T3
chr22	37168613	37168796	26474402	26474410	breast-luminal	chr22:37168613-37168796	8	183	0.02-0.12	0.75-1	-0.63	-	TTS,intron	IFT27,IFT27
chr1	2013481	2013715	52332	52353	breast-luminal	chr1:2013481-2013715	21	234	0.11-0.21	0.83-0.99	-0.62	-	intron	PRKCZ
chr2	240531507	240531667	4395461	4395472	breast-luminal	chr2:240531507-240531667	11	160	0.1-0.12	0.74-1	-0.62	-	Intergenic	LOC150935
chr7	131350332	131350541	11771475	11771479	breast-luminal	chr7:131350332-131350541	4	209	0.04-0.12	0.74-1	-0.62	-	Intergenic	PODXL
chr14	73204126	73204736	19805668	19805680	breast-luminal	chr14:73204126-73204736	12	610	0.04-0.08	0.7-0.96	-0.62	-	intron	DPF3
chr14	96730482	96730581	20039446	20039451	breast-luminal	chr14:96730482-96730581	5	99	0.05-0.2	0.82-1	-0.62	-	exon	BDKRB1
chr19	7685239	7685371	24240382	24240394	breast-luminal	chr19:7685239-7685371	12	132	0.15-0.2	0.82-1	-0.62	-	exon	XAB2
chr22	46261308	46262042	26643771	26643798	breast-luminal	chr22:46261308-46262042	27	734	0-0.06	0.68-0.97	-0.62	-	Intergenic	MIR4762
chr2	28569574	28569714	2594548	2594554	breast-luminal	chr2:28569574-28569714	6	140	0.04-0.13	0.74-1	-0.61	-	Intergenic	LOC100505716
chr16	85578487	85578581	22068587	22068594	breast-luminal	chr16:85578487-85578581	7	94	0.1-0.14	0.75-1	-0.61	-	Intergenic	GSE1
chr16	88111299	88111426	22123135	22123144	breast-luminal	chr16:88111299-88111426	9	127	0.04-0.17	0.78-1	-0.61	-	TTS	BANP
chr4	757194	757416	6085604	6085614	breast-luminal	chr4:757194-757416	10	222	0.05-0.29	0.89-1	-0.6	-	intron	PCGF3
chr4	141563946	141564076	7150493	7150506	breast-luminal	chr4:141563946-141564076	13	130	0.15-0.3	0.9-1	-0.6	-	exon	TNRC18P1
chr8	92045937	92046652	12909820	12909829	breast-luminal	chr8:92045937-92046652	9	715	0.03-0.07	0.67-1	-0.6	-	intron	TMEM55A
chr19	35991319	35991441	24643635	24643638	breast-luminal	chr19:35991319-35991441	3	122	0.08-0.14	0.74-1	-0.6	-	exon	DMKN
chr5	171808589	171808692	8906611	8906618	breast-luminal	chr5:171808589-171808692	7	103	0.23-0.25	0.84-1	-0.59	-	intron	SH3PXD2B
chr15	89174472	89175156	20932181	20932195	breast-luminal	chr15:89174472-89175156	14	684	0.12-0.16	0.75-0.99	-0.59	-	exon	AEN
chr22	45596797	45597491	26632758	26632779	breast-luminal	chr22:45596797-45597491	21	694	0.09-0.2	0.79-0.97	-0.59	-	promoter-TSS	MIR1249
chr1	2239562	2239715	60319	60329	breast-luminal	chr1:2239562-2239715	10	153	0.04-0.21	0.79-1	-0.58	-	exon	SKI
chr1	9565382	9565531	197136	197139	breast-luminal	chr1:9565382-9565531	3	149	0.03-0.12	0.7-1	-0.58	-	Intergenic	SLC25A33
chr2	133403892	133404340	3527466	3527473	breast-luminal	chr2:133403892-133404340	7	448	0.01-0.08	0.66-0.95	-0.58	-	exon	GPR39
chr12	131527439	131528321	18498367	18498400	breast-luminal	chr12:131527439-131528321	33	882	0.1-0.15	0.73-0.96	-0.58	-	intron	GPR133
chr21	45753931	45754126	26120372	26120386	breast-luminal	chr21:45753931-45754126	14	195	0.1-0.23	0.81-0.98	-0.58	-	intron	C21orf2
chr1	94072100	94074053	1091885	1091907	breast-luminal	chr1:94072100-94074053	22	1953	0.06-0.17	0.74-0.97	-0.57	-	intron	BCAR3
chr3	100270078	100270289	5268254	5268262	breast-luminal	chr3:100270078-100270289	8	211	0.19-0.31	0.88-1	-0.57	-	intron	TMEM45A
chr3	124827935	124828314	5441207	5441214	breast-luminal	chr3:124827935-124828314	7	379	0.1-0.18	0.75-1	-0.57	-	intron	SLC12A8
chr6	43251629	43251789	9552704	9552717	breast-luminal	chr6:43251629-43251789	13	160	0.04-0.13	0.7-0.99	-0.57	-	exon	TTBK1
chr6	170371170	170371471	10516214	10516226	breast-luminal	chr6:170371170-170371471	12	301	0.09-0.16	0.73-0.97	-0.57	-	Intergenic	LINC00242
chr12	94648563	94648783	18059403	18059412	breast-luminal	chr12:94648563-94648783	9	220	0.14-0.27	0.84-1	-0.57	-	intron	PLXNC1
chr16	51026517	51026573	21677927	21677932	breast-luminal	chr16:51026517-51026573	5	56	0-0.2	0.77-1	-0.57	-	Intergenic	SALL1
chr17	30348093	30348317	22605455	22605461	breast-luminal	chr17:30348093-30348317	6	224	0.09-0.25	0.82-1	-0.57	-	promoter-TSS,exon	LRRC37B,LRRC37B
chr17	77921558	77921728	23246756	23246767	breast-luminal	chr17:77921558-77921728	11	170	0.12-0.31	0.88-1	-0.57	-	intron,exon	TBC1D16,TBC1D16
chr19	48491917	48492032	24870180	24870186	breast-luminal	chr19:48491917-48492032	6	115	0.06-0.23	0.8-1	-0.57	-	intron	BSPH1
chr2	11681405	11682004	2432611	2432627	breast-luminal	chr2:11681405-11682004	16	599	0.08-0.26	0.82-0.98	-0.56	-	promoter-TSS	GREB1
chr9	112168786	112168968	14202373	14202382	breast-luminal	chr9:112168786-112168968	9	182	0.12-0.28	0.84-1	-0.56	-	exon	PTPN3
chr10	5592884	5593025	14708796	14708801	breast-luminal	chr10:5592884-5593025	5	141	0.09-0.17	0.73-1	-0.56	-	Intergenic	CALML3
chr10	79422431	79422576	15377684	15377688	breast-luminal	chr10:79422431-79422576	4	145	0.11-0.27	0.83-1	-0.56	-	Intergenic	KCNMA1
chr14	91757670	91758300	19977864	19977883	breast-luminal	chr14:91757670-91758300	19	630	0.06-0.31	0.87-1	-0.56	-	intron	CCDC88C
chr2	85752048	85752216	3083466	3083469	breast-luminal	chr2:85752048-85752216	3	168	0.06-0.11	0.66-1	-0.55	-	Intergenic	LOC100630918
chr2	121036587	121037152	3398067	3398081	breast-luminal	chr2:121036587-121037152	14	565	0.18-0.3	0.85-1	-0.55	-	intron	RALB
chr16	30852669	30852999	21573282	21573290	breast-luminal	chr16:30852669-30852999	8	330	0.17-0.22	0.77-1	-0.55	-	Intergenic	MIR4519
chr16	89110004	89110317	22153307	22153316	breast-luminal	chr16:89110004-89110317	9	313	0.07-0.11	0.66-0.98	-0.55	-	Intergenic	ACSF3
chr17	27363969	27365034	22565665	22565687	breast-luminal	chr17:27363969-27365034	22	1065	0.14-0.18	0.73-0.96	-0.55	-	Intergenic	PIPOX
chr17	39694154	39694447	22725647	22725655	breast-luminal	chr17:39694154-39694447	8	293	0.05-0.14	0.69-0.97	-0.55	-	Intergenic	KRT19
chr20	47988955	47989196	25558330	25558336	breast-luminal	chr20:47988955-47989196	6	241	0.05-0.19	0.74-1	-0.55	-	exon	KCNB1
chr22	45598722	45598815	26632805	26632814	breast-luminal	chr22:45598722-45598815	9	93	0.11-0.32	0.87-1	-0.55	-	intron	KIAA0930
chr22	50147926	50148338	26722069	26722078	breast-luminal	chr22:50147926-50148338	9	412	0.04-0.15	0.7-0.96	-0.55	-	Intergenic	LOC90834
chr1	2336119	2336187	63521	63527	breast-luminal	chr1:2336119-2336187	6	68	0.11-0.17	0.71-1	-0.54	-	TTS	PEX10
chr1	19418665	19419718	350763	350776	breast-luminal	chr1:19418665-19419718	13	1053	0.19-0.25	0.79-1	-0.54	-	intron	UBR4
chr2	109329094	109329360	3286827	3286838	breast-luminal	chr2:109329094-109329360	11	266	0.28-0.36	0.9-1	-0.54	-	Intergenic	RANBP2
chr5	61179874	61181830	8039444	8039462	breast-luminal	chr5:61179874-61181830	18	1956	0.09-0.12	0.66-0.98	-0.54	-	Intergenic	C5orf64
chr6	25232734	25234675	9321325	9321354	breast-luminal	chr6:25232734-25234675	29	1941	0.13-0.18	0.72-0.99	-0.54	-	Intergenic	LRRC16A
chr6	35140989	35141186	9455230	9455234	breast-luminal	chr6:35140989-35141186	4	197	0.08-0.12	0.66-1	-0.54	-	Intergenic	TCP11
chr7	129962556	129962783	11757220	11757224	breast-luminal	chr7:129962556-129962783	4	227	0.08-0.18	0.72-1	-0.54	-	exon	CPA4
chr8	68624026	68624333	12752547	12752554	breast-luminal	chr8:68624026-68624333	7	307	0.14-0.3	0.84-1	-0.54	-	intron	CPA6
chr10	100230489	100230940	15566428	15566436	breast-luminal	chr10:100230489-100230940	8	451	0.09-0.18	0.72-1	-0.54	-	intron	HPSE2
chr2	240278074	240280035	4390373	4390400	breast-luminal	chr2:240278074-240280035	27	1961	0.03-0.12	0.65-0.97	-0.53	-	intron	HDAC4
chr7	1239667	1239697	10565514	10565518	breast-luminal	chr7:1239667-1239697	4	30	0.08-0.2	0.73-1	-0.53	-	Intergenic	UNCX
chr12	133034743	133035834	18532153	18532183	breast-luminal	chr12:133034743-133035834	30	1091	0.09-0.21	0.74-0.96	-0.53	-	Intergenic	FBRSL1
chr16	65463508	65463715	21805066	21805071	breast-luminal	chr16:65463508-65463715	5	207	0.05-0.11	0.64-1	-0.53	-	intron	LOC283867
chr16	88110682	88111010	22123121	22123132	breast-luminal	chr16:88110682-88111010	11	328	0.09-0.21	0.74-0.99	-0.53	-	exon	BANP
chr18	33485515	33485653	23621950	23621958	breast-luminal	chr18:33485515-33485653	8	138	0.04-0.12	0.65-1	-0.53	-	promoter-TSS	MIR187
chr1	2373500	2373540	64712	64717	breast-luminal	chr1:2373500-2373540	5	40	0-0.12	0.64-1	-0.52	-	Intergenic	PEX10
chr3	133175047	133175371	5532943	5532948	breast-luminal	chr3:133175047-133175371	5	324	0.28-0.33	0.85-1	-0.52	-	intron	BFSP2
chr4	87769948	87770113	6796533	6796537	breast-luminal	chr4:87769948-87770113	4	165	0.06-0.15	0.67-1	-0.52	-	exon	SLC10A6
chr5	10331076	10331564	7684382	7684392	breast-luminal	chr5:10331076-10331564	10	488	0.03-0.18	0.7-1	-0.52	-	Intergenic	2022-03-06
chr5	77923909	77923962	8179003	8179007	breast-luminal	chr5:77923909-77923962	4	53	0.08-0.14	0.66-1	-0.52	-	intron	LHFPL2
chr8	102381074	102381346	12996268	12996276	breast-luminal	chr8:102381074-102381346	8	272	0.19-0.33	0.85-1	-0.52	-	promoter-TSS	NACAP1
chr16	84535744	84535909	22044797	22044803	breast-luminal	chr16:84535744-84535909	6	165	0.06-0.25	0.77-1	-0.52	-	intron	KIAA1609
chr17	77921384	77921546	23246748	23246756	breast-luminal	chr17:77921384-77921546	8	162	0.13-0.28	0.8-0.99	-0.52	-	intron,exon	TBC1D16,TBC1D16
chr18	10588980	10589063	23445163	23445167	breast-luminal	chr18:10588980-10589063	4	83	0.16-0.29	0.81-1	-0.52	-	Intergenic	NAPG
chr19	7844275	7844748	24243873	24243881	breast-luminal	chr19:7844275-7844748	8	473	0.03-0.11	0.63-0.99	-0.52	-	Intergenic	CLEC4GP1
chr19	14644393	14644610	24383843	24383848	breast-luminal	chr19:14644393-14644610	5	217	0.07-0.14	0.66-1	-0.52	-	intron	TECR
chr3	61226508	61228389	5016045	5016055	breast-luminal	chr3:61226508-61228389	10	1881	0.15-0.21	0.72-1	-0.51	-	intron	FHIT
chr5	60464779	60465125	8033752	8033760	breast-luminal	chr5:60464779-60465125	8	346	0.21-0.33	0.84-1	-0.51	-	Intergenic	SMIM15
chr6	15509426	15509824	9230669	9230682	breast-luminal	chr6:15509426-15509824	13	398	0.02-0.2	0.71-0.97	-0.51	-	intron	JARID2
chr7	1054504	1054683	10558940	10558948	breast-luminal	chr7:1054504-1054683	8	179	0.06-0.22	0.73-1	-0.51	-	intron	C7orf50
chr10	1530976	1531105	14660696	14660704	breast-luminal	chr10:1530976-1531105	8	129	0.16-0.23	0.74-0.98	-0.51	-	intron	ADARB2
chr10	129173852	129175248	15869292	15869305	breast-luminal	chr10:129173852-129175248	13	1396	0.22-0.25	0.76-1	-0.51	-	intron	DOCK1
chr11	59666178	59666275	16501187	16501190	breast-luminal	chr11:59666178-59666275	3	97	0.13-0.24	0.75-1	-0.51	-	Intergenic	TCN1
chr14	94983804	94984017	20018118	20018123	breast-luminal	chr14:94983804-94984017	5	213	0.2-0.24	0.75-0.97	-0.51	-	exon	SERPINA12
chr18	10589150	10589324	23445168	23445187	breast-luminal	chr18:10589150-10589324	19	174	0.22-0.31	0.82-0.99	-0.51	-	Intergenic	NAPG
chr1	2016851	2016955	52470	52475	breast-luminal	chr1:2016851-2016955	5	104	0.05-0.1	0.6-1	-0.5	-	intron	PRKCZ
chr1	2771679	2771853	74420	74428	breast-luminal	chr1:2771679-2771853	8	174	0.2-0.23	0.73-1	-0.5	-	Intergenic	TTC34
chr2	101008284	101008600	3207835	3207848	breast-luminal	chr2:101008284-101008600	13	316	0.01-0.1	0.6-0.98	-0.5	-	exon	CHST10
chr2	121036162	121036457	3398054	3398065	breast-luminal	chr2:121036162-121036457	11	295	0.33-0.39	0.89-1	-0.5	-	intron	RALB
chr6	78177218	78177378	9768306	9768309	breast-luminal	chr6:78177218-78177378	3	160	0.12-0.29	0.79-1	-0.5	-	Intergenic	HTR1B
chr7	100030314	100030854	11507708	11507728	breast-luminal	chr7:100030314-100030854	20	540	0.04-0.13	0.63-0.99	-0.5	-	intron	MEPCE
chr12	115150184	115150549	18269262	18269267	breast-luminal	chr12:115150184-115150549	5	365	0-0.05	0.55-1	-0.5	-	Intergenic	TBX3
chr14	54414694	54415066	19635308	19635316	breast-luminal	chr14:54414694-54415066	8	372	0.06-0.12	0.62-0.93	-0.5	-	TTS	MIR5580
chr16	1073433	1073533	21124652	21124656	breast-luminal	chr16:1073433-1073533	4	100	0.03-0.1	0.6-1	-0.5	-	Intergenic	SOX8
chr16	29229614	29230656	21538778	21538828	breast-luminal	chr16:29229614-29230656	50	1042	0.19-0.31	0.81-0.97	-0.5	-	Intergenic	SNX29P2
chr16	87680559	87681222	22111016	22111038	breast-luminal	chr16:87680559-87681222	22	663	0.2-0.3	0.8-0.97	-0.5	-	intron	JPH3
chr17	79536327	79536477	23291825	23291834	breast-luminal	chr17:79536327-79536477	9	150	0.06-0.35	0.85-1	-0.5	-	intron	NPLOC4
chr22	46460129	46460253	26649257	26649263	breast-luminal	chr22:46460129-46460253	6	124	0-0.11	0.61-1	-0.5	-	Intergenic	C22orf26
chr1	2771865	2772040	74428	74440	breast-luminal	chr1:2771865-2772040	12	175	0.13-0.21	0.7-1	-0.49	-	Intergenic	TTC34
chr2	54315652	54315797	2821951	2821955	breast-luminal	chr2:54315652-54315797	4	145	0.06-0.1	0.59-1	-0.49	-	Intergenic	ACYP2
chr2	95941710	95941902	3148425	3148440	breast-luminal	chr2:95941710-95941902	15	192	0-0.07	0.56-0.98	-0.49	-	exon	PROM2
chr2	97401975	97402408	3167053	3167058	breast-luminal	chr2:97401975-97402408	5	433	0.25-0.31	0.8-1	-0.49	-	intron	LMAN2L
chr2	135130247	135131083	3540824	3540835	breast-luminal	chr2:135130247-135131083	11	836	0-0.16	0.65-0.98	-0.49	-	intron	MGAT5
chr6	169641288	169641365	10506442	10506448	breast-luminal	chr6:169641288-169641365	6	77	0.11-0.31	0.8-1	-0.49	-	intron	THBS2
chr10	132157212	132157730	15910183	15910199	breast-luminal	chr10:132157212-132157730	16	518	0.06-0.12	0.61-0.92	-0.49	-	Intergenic	GLRX3
chr13	30317343	30317418	18679090	18679095	breast-luminal	chr13:30317343-30317418	5	75	0.04-0.11	0.6-1	-0.49	-	Intergenic	UBL3
chr14	89605689	89606272	19950421	19950434	breast-luminal	chr14:89605689-89606272	13	583	0.08-0.24	0.73-1	-0.49	-	Intergenic	FOXN3
chr16	56278887	56279874	21724909	21724917	breast-luminal	chr16:56278887-56279874	8	987	0.02-0.17	0.66-1	-0.49	-	TTS	MIR3935
chr16	78991653	78993293	21977018	21977039	breast-luminal	chr16:78991653-78993293	21	1640	0.1-0.25	0.74-1	-0.49	-	intron	WWOX
chr16	85328491	85329037	22062166	22062183	breast-luminal	chr16:85328491-85329037	17	546	0.17-0.35	0.84-0.97	-0.49	-	Intergenic	MIR5093
chr21	31587857	31588279	25929522	25929532	breast-luminal	chr21:31587857-31588279	10	422	0.08-0.15	0.64-0.96	-0.49	-	exon	CLDN8
chr5	1548813	1548900	7587531	7587539	breast-luminal	chr5:1548813-1548900	8	87	0-0.33	0.81-0.99	-0.48	-	Intergenic	LPCAT1
chr5	133582514	133582660	8560102	8560105	breast-luminal	chr5:133582514-133582660	3	146	0.05-0.14	0.62-1	-0.48	-	Intergenic	PPP2CA
chr5	148958294	148958920	8711262	8711270	breast-luminal	chr5:148958294-148958920	8	626	0-0.03	0.51-1	-0.48	-	Intergenic	ARHGEF37
chr6	168417764	168418372	10484441	10484449	breast-luminal	chr6:168417764-168418372	8	608	0.07-0.13	0.61-1	-0.48	-	promoter-TSS	KIF25
chr7	154585598	154585691	12010922	12010928	breast-luminal	chr7:154585598-154585691	6	93	0.03-0.24	0.72-1	-0.48	-	intron	DPP6
chr7	157690246	157690391	12069404	12069411	breast-luminal	chr7:157690246-157690391	7	145	0.07-0.08	0.56-1	-0.48	-	intron	PTPRN2
chr14	102446204	102446940	20116649	20116664	breast-luminal	chr14:102446204-102446940	15	736	0.14-0.21	0.69-1	-0.48	-	intron	DYNC1H1
chr17	48256287	48256407	22865917	22865920	breast-luminal	chr17:48256287-48256407	3	120	0.09-0.12	0.6-1	-0.48	-	Intergenic	HILS1
chr19	8376407	8376556	24256761	24256764	breast-luminal	chr19:8376407-8376556	3	149	0-0.11	0.59-1	-0.48	-	intron	NDUFA7
chr20	46417720	46418245	25536502	25536515	breast-luminal	chr20:46417720-46418245	13	525	0.08-0.2	0.68-0.99	-0.48	-	Intergenic	SULF2
chr1	2828135	2828340	76119	76137	breast-luminal	chr1:2828135-2828340	18	205	0.02-0.2	0.67-0.98	-0.47	-	Intergenic	ACTRT2
chr2	33150916	33151078	2640363	2640368	breast-luminal	chr2:33150916-33151078	5	162	0.12-0.34	0.81-1	-0.47	-	exon	LINC00486
chr2	86449100	86450166	3093257	3093263	breast-luminal	chr2:86449100-86450166	6	1066	0.28-0.35	0.82-1	-0.47	-	intron	REEP1
chr3	116638588	116639592	5375613	5375620	breast-luminal	chr3:116638588-116639592	7	1004	0.15-0.17	0.64-1	-0.47	-	Intergenic	LSAMP-AS3
chr5	160156	160336	7548839	7548849	breast-luminal	chr5:160156-160336	10	180	0.14-0.29	0.76-0.98	-0.47	-	intron	PLEKHG4B
chr5	153687363	153689344	8753392	8753407	breast-luminal	chr5:153687363-153689344	15	1981	0.08-0.18	0.65-1	-0.47	-	intron	GALNT10
chr6	14001793	14002146	9212614	9212623	breast-luminal	chr6:14001793-14002146	9	353	0.11-0.19	0.66-1	-0.47	-	Intergenic	RNF182
chr6	137544615	137544777	10180925	10180928	breast-luminal	chr6:137544615-137544777	3	162	0.09-0.24	0.71-1	-0.47	-	Intergenic	IFNGR1
chr7	70165504	70165695	11226467	11226472	breast-luminal	chr7:70165504-70165695	5	191	0-0.05	0.52-1	-0.47	-	intron	AUTS2
chr7	154584812	154585483	12010901	12010920	breast-luminal	chr7:154584812-154585483	19	671	0.15-0.32	0.79-0.95	-0.47	-	intron	DPP6
chr8	74332601	74333239	12795010	12795024	breast-luminal	chr8:74332601-74333239	14	638	0.01-0.06	0.53-0.99	-0.47	-	exon	STAU2
chr9	132287229	132287320	14430068	14430072	breast-luminal	chr9:132287229-132287320	4	91	0.18-0.27	0.74-1	-0.47	-	Intergenic	LOC100506190
chr10	1206641	1206779	14654645	14654652	breast-luminal	chr10:1206641-1206779	7	138	0.22-0.32	0.79-1	-0.47	-	intron	LINC00200
chr12	121404850	121404921	18345499	18345506	breast-luminal	chr12:121404850-121404921	7	71	0.01-0.08	0.55-1	-0.47	-	Intergenic	HNF1A-AS1
chr13	50073479	50074741	18842520	18842527	breast-luminal	chr13:50073479-50074741	7	1262	0.05-0.08	0.55-1	-0.47	-	intron	PHF11
chr16	1076749	1076903	21124796	21124802	breast-luminal	chr16:1076749-1076903	6	154	0-0.08	0.55-0.99	-0.47	-	Intergenic	SOX8
chr16	1652283	1652674	21146505	21146526	breast-luminal	chr16:1652283-1652674	21	391	0.26-0.34	0.81-0.99	-0.47	-	intron	IFT140
chr17	79535303	79536311	23291802	23291825	breast-luminal	chr17:79535303-79536311	23	1008	0.07-0.27	0.74-0.98	-0.47	-	exon	NPLOC4
chr18	21849126	21849416	23538627	23538634	breast-luminal	chr18:21849126-21849416	7	290	0.13-0.26	0.73-1	-0.47	-	intron	OSBPL1A
chr20	20434767	20435886	25265638	25265654	breast-luminal	chr20:20434767-20435886	16	1119	0.07-0.17	0.64-1	-0.47	-	intron	RALGAPA2
chr22	36853840	36854136	26469194	26469201	breast-luminal	chr22:36853840-36854136	7	296	0.07-0.17	0.64-0.97	-0.47	-	Intergenic	TXN2
chr6	2510502	2510653	9085234	9085245	breast-luminal	chr6:2510502-2510653	11	151	0.27-0.37	0.83-1	-0.46	-	Intergenic	C6orf195
chr8	32637349	32638209	12469137	12469144	breast-luminal	chr8:32637349-32638209	7	860	0.01-0.07	0.53-1	-0.46	-	Intergenic	NRG1
chr9	88136607	88136726	13966767	13966774	breast-luminal	chr9:88136607-88136726	7	119	0.25-0.29	0.75-1	-0.46	-	Intergenic	AGTPBP1
chr10	125558003	125559128	15823304	15823310	breast-luminal	chr10:125558003-125559128	6	1125	0.04-0.1	0.56-0.98	-0.46	-	exon	CPXM2
chr11	3912752	3914666	16076930	16076944	breast-luminal	chr11:3912752-3914666	14	1914	0.22-0.37	0.83-1	-0.46	-	intron	STIM1
chr11	60608594	60608807	16508792	16508797	breast-luminal	chr11:60608594-60608807	5	213	0-0.13	0.59-1	-0.46	-	promoter-TSS	CCDC86
chr12	132285435	132285519	18512192	18512198	breast-luminal	chr12:132285435-132285519	6	84	0.12-0.25	0.71-0.98	-0.46	-	Intergenic	MMP17
chr17	75523396	75523539	23195559	23195564	breast-luminal	chr17:75523396-75523539	5	143	0.08-0.23	0.69-1	-0.46	-	Intergenic	LOC100507351
chr1	8408791	8408877	177996	177999	breast-luminal	chr1:8408791-8408877	3	86	0.06-0.32	0.77-1	-0.45	-	Intergenic	SLC45A1
chr3	11578097	11578232	4550831	4550844	breast-luminal	chr3:11578097-11578232	13	135	0.12-0.3	0.75-1	-0.45	-	intron	ATG7
chr3	63630365	63630793	5035299	5035303	breast-luminal	chr3:63630365-63630793	4	428	0.06-0.17	0.62-1	-0.45	-	Intergenic	SNTN
chr5	35231605	35233124	7873260	7873282	breast-luminal	chr5:35231605-35233124	22	1519	0.16-0.3	0.75-0.97	-0.45	-	promoter-TSS	PRLR
chr5	171808757	171808871	8906619	8906624	breast-luminal	chr5:171808757-171808871	5	114	0.06-0.14	0.59-1	-0.45	-	intron	SH3PXD2B
chr6	9409581	9410580	9165251	9165256	breast-luminal	chr6:9409581-9410580	5	999	0.11-0.22	0.67-1	-0.45	-	Intergenic	HULC
chr7	6432536	6432631	10679393	10679399	breast-luminal	chr7:6432536-6432631	6	95	0.18-0.3	0.75-1	-0.45	-	intron	RAC1
chr10	1206812	1206830	14654653	14654656	breast-luminal	chr10:1206812-1206830	3	18	0.16-0.31	0.76-1	-0.45	-	intron	LINC00200
chr10	5592723	5592793	14708790	14708795	breast-luminal	chr10:5592723-5592793	5	70	0.17-0.24	0.69-1	-0.45	-	Intergenic	CALML3
chr12	45749660	45751146	17662642	17662653	breast-luminal	chr12:45749660-45751146	11	1486	0.06-0.18	0.63-1	-0.45	-	exon	ANO6
chr12	124788432	124788723	18407783	18407801	breast-luminal	chr12:124788432-124788723	18	291	0.35-0.38	0.83-0.98	-0.45	-	intron	FAM101A
chr14	103822211	103822407	20144738	20144743	breast-luminal	chr14:103822211-103822407	5	196	0.07-0.27	0.72-1	-0.45	-	Intergenic	SNORA28
chr16	1477888	1478340	21140385	21140417	breast-luminal	chr16:1477888-1478340	32	452	0.16-0.26	0.71-0.96	-0.45	-	Intergenic	C16orf91
chr16	88472861	88472945	22131241	22131246	breast-luminal	chr16:88472861-88472945	5	84	0.02-0.15	0.6-1	-0.45	-	Intergenic	ZNF469
chr17	39681013	39681673	22725359	22725374	breast-luminal	chr17:39681013-39681673	15	660	0.08-0.21	0.66-0.97	-0.45	-	intron	KRT19
chr19	15511356	15511665	24398644	24398649	breast-luminal	chr19:15511356-15511665	5	309	0.25-0.35	0.8-1	-0.45	-	intron,exon	AKAP8L,AKAP8L
chr20	61041144	61041277	25739115	25739121	breast-luminal	chr20:61041144-61041277	6	133	0.01-0.17	0.62-0.96	-0.45	-	exon	GATA5
chr1	1612124	1612217	40013	40018	breast-luminal	chr1:1612124-1612217	5	93	0.08-0.16	0.6-1	-0.44	-	intron	SLC35E2B
chr1	87760008	87760273	1040969	1040977	breast-luminal	chr1:87760008-87760273	8	265	0.22-0.31	0.75-1	-0.44	-	Intergenic	LMO4
chr2	238262386	238262568	4355187	4355193	breast-luminal	chr2:238262386-238262568	6	182	0.11-0.19	0.63-0.97	-0.44	-	intron	COL6A3
chr2	240259213	240259536	4390040	4390052	breast-luminal	chr2:240259213-240259536	12	323	0.05-0.17	0.61-0.98	-0.44	-	intron	HDAC4
chr3	49053107	49053254	4882416	4882420	breast-luminal	chr3:49053107-49053254	4	147	0.08-0.25	0.69-0.98	-0.44	-	TTS	WDR6
chr3	61917152	61918945	5022485	5022503	breast-luminal	chr3:61917152-61918945	18	1793	0.26-0.36	0.8-0.97	-0.44	-	intron	PTPRG
chr3	127999737	127999879	5481245	5481249	breast-luminal	chr3:127999737-127999879	4	142	0.03-0.1	0.54-1	-0.44	-	intron	EEFSEC
chr6	167571069	167571224	10472024	10472033	breast-luminal	chr6:167571069-167571224	9	155	0.06-0.33	0.77-0.98	-0.44	-	exon	GPR31
chr7	70252662	70254333	11227682	11227709	breast-luminal	chr7:70252662-70254333	27	1671	0.16-0.36	0.8-1	-0.44	-	intron	AUTS2
chr10	93314606	93314900	15493842	15493848	breast-luminal	chr10:93314606-93314900	6	294	0.19-0.3	0.74-1	-0.44	-	intron	LOC100188947
chr10	129144059	129144250	15868845	15868852	breast-luminal	chr10:129144059-129144250	7	191	0.23-0.4	0.84-1	-0.44	-	intron	DOCK1
chr10	134795381	134795532	15962711	15962722	breast-luminal	chr10:134795381-134795532	11	151	0.31-0.32	0.76-0.98	-0.44	-	Intergenic	LOC399829
chr11	8358260	8358477	16113640	16113647	breast-luminal	chr11:8358260-8358477	7	217	0.03-0.04	0.48-0.99	-0.44	-	Intergenic	LMO1
chr11	8964429	8965195	16119764	16119772	breast-luminal	chr11:8964429-8965195	8	766	0.19-0.31	0.75-1	-0.44	-	promoter-TSS	ASCL3
chr12	6585506	6586169	17362939	17362945	breast-luminal	chr12:6585506-6586169	6	663	0.02-0.04	0.48-1	-0.44	-	Intergenic	VAMP1
chr14	81456317	81456825	19895205	19895212	breast-luminal	chr14:81456317-81456825	7	508	0.12-0.15	0.59-1	-0.44	-	intron	TSHR
chr14	105181998	105182534	20173619	20173636	breast-luminal	chr14:105181998-105182534	17	536	0.11-0.43	0.87-0.97	-0.44	-	intron	INF2
chr17	80058670	80058985	23308668	23308691	breast-luminal	chr17:80058670-80058985	23	315	0.03-0.06	0.5-0.97	-0.44	-	TTS	CCDC57
chr1	2733393	2733492	73552	73557	breast-luminal	chr1:2733393-2733492	5	99	0.18-0.31	0.74-1	-0.43	-	Intergenic	TTC34
chr1	7121245	7121385	157084	157092	breast-luminal	chr1:7121245-7121385	8	140	0.36-0.41	0.84-0.99	-0.43	-	intron	CAMTA1
chr5	33649668	33649883	7859888	7859896	breast-luminal	chr5:33649668-33649883	8	215	0.11-0.41	0.84-1	-0.43	-	exon	ADAMTS12
chr10	415652	415822	14638450	14638456	breast-luminal	chr10:415652-415822	6	170	0.07-0.12	0.55-1	-0.43	-	intron	DIP2C
chr11	1275539	1275742	16020133	16020143	breast-luminal	chr11:1275539-1275742	10	203	0.25-0.4	0.83-0.98	-0.43	-	intron	MUC5B
chr12	122281533	122281770	18363037	18363044	breast-luminal	chr12:122281533-122281770	7	237	0.11-0.2	0.63-1	-0.43	-	intron	HPD
chr15	99971099	99971156	21052631	21052635	breast-luminal	chr15:99971099-99971156	4	57	0.03-0.12	0.55-1	-0.43	-	Intergenic	MEF2A
chr16	66359684	66360249	21812414	21812422	breast-luminal	chr16:66359684-66360249	8	565	0.19-0.29	0.72-1	-0.43	-	Intergenic	CDH5
chr18	77257092	77257393	24000250	24000258	breast-luminal	chr18:77257092-77257393	8	301	0.12-0.19	0.62-0.98	-0.43	-	intron	NFATC1
chr19	58515177	58516261	25062741	25062750	breast-luminal	chr19:58515177-58516261	9	1084	0.2-0.24	0.67-0.98	-0.43	-	promoter-TSS	ZNF606
chr21	32253468	32253585	25933989	25933993	breast-luminal	chr21:32253468-32253585	4	117	0.09-0.27	0.7-1	-0.43	-	exon	KRTAP11-1
chr21	46420582	46420914	26136289	26136312	breast-luminal	chr21:46420582-46420914	23	332	0.27-0.36	0.79-0.98	-0.43	-	intron	LINC00162
chr21	47284703	47285252	26155633	26155642	breast-luminal	chr21:47284703-47285252	9	549	0.08-0.1	0.53-0.98	-0.43	-	intron	PCBP3
chr1	2827806	2827932	76097	76108	breast-luminal	chr1:2827806-2827932	11	126	0.15-0.36	0.78-1	-0.42	-	Intergenic	ACTRT2
chr2	46429462	46430453	2760735	2760743	breast-luminal	chr2:46429462-46430453	8	991	0.17-0.23	0.65-1	-0.42	-	Intergenic	EPAS1
chr5	52720894	52721220	7974757	7974763	breast-luminal	chr5:52720894-52721220	6	326	0-0.09	0.51-1	-0.42	-	Intergenic	FST
chr6	106056210	106056787	9945960	9945969	breast-luminal	chr6:106056210-106056787	9	577	0.15-0.19	0.61-1	-0.42	-	Intergenic	PREP
chr7	564190	564379	10543190	10543198	breast-luminal	chr7:564190-564379	8	189	0.18-0.36	0.78-1	-0.42	-	intron,exon	FLJ44511,FLJ44511
chr7	21488742	21490724	10790237	10790250	breast-luminal	chr7:21488742-21490724	13	1982	0.2-0.24	0.66-0.98	-0.42	-	intron	SP4
chr7	139553002	139553091	11846080	11846083	breast-luminal	chr7:139553002-139553091	3	89	0.17-0.29	0.71-1	-0.42	-	intron	TBXAS1
chr7	157408994	157409092	12061207	12061210	breast-luminal	chr7:157408994-157409092	3	98	0.08-0.25	0.67-1	-0.42	-	intron	PTPRN2
chr8	26303202	26303398	12407107	12407112	breast-luminal	chr8:26303202-26303398	5	196	0.27-0.45	0.87-1	-0.42	-	Intergenic	BNIP3L
chr9	138711671	138711937	14561665	14561674	breast-luminal	chr9:138711671-138711937	9	266	0.26-0.47	0.89-1	-0.42	-	intron	CAMSAP1
chr10	415337	415547	14638434	14638449	breast-luminal	chr10:415337-415547	15	210	0.16-0.35	0.77-0.98	-0.42	-	intron	DIP2C
chr10	134955575	134955650	15968465	15968473	breast-luminal	chr10:134955575-134955650	8	75	0.31-0.44	0.86-1	-0.42	-	Intergenic	KNDC1
chr11	128813306	128813404	17203418	17203421	breast-luminal	chr11:128813306-128813404	3	98	0.1-0.18	0.6-1	-0.42	-	promoter-TSS	TP53AIP1
chr12	132530662	132530814	18518858	18518862	breast-luminal	chr12:132530662-132530814	4	152	0.2-0.3	0.72-1	-0.42	-	intron	EP400
chr13	99046576	99047384	19163924	19163951	breast-luminal	chr13:99046576-99047384	27	808	0.23-0.43	0.85-0.98	-0.42	-	intron	FARP1
chr13	103020377	103020514	19207155	19207159	breast-luminal	chr13:103020377-103020514	4	137	0.04-0.17	0.59-1	-0.42	-	intron	FGF14-IT1
chr15	99971207	99971270	21052637	21052642	breast-luminal	chr15:99971207-99971270	5	63	0.09-0.15	0.57-1	-0.42	-	Intergenic	MEF2A
chr16	85180882	85180920	22058342	22058347	breast-luminal	chr16:85180882-85180920	5	38	0.07-0.2	0.62-1	-0.42	-	intron	LOC400548
chr16	87717884	87718384	22112094	22112112	breast-luminal	chr16:87717884-87718384	18	500	0.06-0.08	0.5-0.97	-0.42	-	intron	JPH3
chr17	2279144	2279517	22241041	22241055	breast-luminal	chr17:2279144-2279517	14	373	0.33-0.45	0.87-1	-0.42	-	intron,exon	SGSM2,SGSM2
chr17	55931386	55931476	22932972	22932976	breast-luminal	chr17:55931386-55931476	4	90	0-0.06	0.48-1	-0.42	-	Intergenic	MRPS23
chr17	75317038	75317240	23190924	23190934	breast-luminal	chr17:75317038-75317240	10	202	0.04-0.16	0.58-0.99	-0.42	-	intron	2022-09-09
chr19	13985278	13985629	24367471	24367479	breast-luminal	chr19:13985278-13985629	8	351	0.1-0.27	0.69-1	-0.42	-	promoter-TSS,promoter-TSS	MIR181C,MIR181D
chr20	1788004	1788206	25097217	25097222	breast-luminal	chr20:1788004-1788206	5	202	0.12-0.15	0.57-0.97	-0.42	-	Intergenic	LOC100289473
chr1	3474045	3474246	94700	94714	breast-luminal	chr1:3474045-3474246	14	201	0.02-0.08	0.49-0.98	-0.41	-	intron	MEGF6
chr2	113918637	113918880	3338564	3338569	breast-luminal	chr2:113918637-113918880	5	243	0.29-0.42	0.83-1	-0.41	-	Intergenic	PSD4
chr2	227661890	227662756	4228518	4228575	breast-luminal	chr2:227661890-227662756	57	866	0.05-0.1	0.51-0.98	-0.41	-	exon	IRS1
chr2	240530995	240531473	4395445	4395461	breast-luminal	chr2:240530995-240531473	16	478	0-0.14	0.55-0.99	-0.41	-	Intergenic	LOC150935
chr2	242698495	242698779	4439238	4439245	breast-luminal	chr2:242698495-242698779	7	284	0.12-0.16	0.57-0.94	-0.41	-	intron	D2HGDH
chr3	50189317	50189615	4901990	4901993	breast-luminal	chr3:50189317-50189615	3	298	0-0.22	0.63-1	-0.41	-	Intergenic	SEMA3F
chr5	1974851	1974982	7598038	7598043	breast-luminal	chr5:1974851-1974982	5	131	0.23-0.34	0.75-1	-0.41	-	Intergenic	IRX4
chr5	148758970	148759112	8708637	8708647	breast-luminal	chr5:148758970-148759112	10	142	0.09-0.19	0.6-1	-0.41	-	promoter-TSS	IL17B
chr5	179297289	179297507	9024085	9024095	breast-luminal	chr5:179297289-179297507	10	218	0.13-0.41	0.82-1	-0.41	-	exon	TBC1D9B
chr6	149207153	149207863	10270064	10270071	breast-luminal	chr6:149207153-149207863	7	710	0.01-0.05	0.46-1	-0.41	-	intron	UST
chr6	169641078	169641233	10506434	10506442	breast-luminal	chr6:169641078-169641233	8	155	0.11-0.28	0.69-0.98	-0.41	-	intron	THBS2
chr7	1054423	1054481	10558931	10558940	breast-luminal	chr7:1054423-1054481	9	58	0.35-0.48	0.89-1	-0.41	-	intron	C7orf50
chr7	30473099	30474040	10877842	10877852	breast-luminal	chr7:30473099-30474040	10	941	0-0.13	0.54-0.98	-0.41	-	intron	NOD1
chr8	143386225	143386548	13330431	13330446	breast-luminal	chr8:143386225-143386548	15	323	0.18-0.3	0.71-0.96	-0.41	-	intron	TSNARE1
chr9	127024908	127025493	14340970	14340982	breast-luminal	chr9:127024908-127025493	12	585	0.2-0.29	0.7-0.98	-0.41	-	intron	NEK6
chr9	134532737	134533273	14473055	14473067	breast-luminal	chr9:134532737-134533273	12	536	0.06-0.14	0.55-0.99	-0.41	-	intron	RAPGEF1
chr9	137661421	137661534	14537937	14537942	breast-luminal	chr9:137661421-137661534	5	113	0.24-0.37	0.78-1	-0.41	-	intron	COL5A1
chr10	416227	416354	14638462	14638472	breast-luminal	chr10:416227-416354	10	127	0.12-0.33	0.74-1	-0.41	-	intron	DIP2C
chr10	133783232	133783481	15934189	15934205	breast-luminal	chr10:133783232-133783481	16	249	0.31-0.39	0.8-1	-0.41	-	intron	BNIP3
chr10	134188789	134188872	15944663	15944670	breast-luminal	chr10:134188789-134188872	7	83	0.22-0.41	0.82-1	-0.41	-	exon	LRRC27
chr12	26195862	26196355	17532584	17532588	breast-luminal	chr12:26195862-26196355	4	493	0.09-0.2	0.61-1	-0.41	-	intron	RASSF8
chr12	115111557	115112064	18268286	18268302	breast-luminal	chr12:115111557-115112064	16	507	0.03-0.22	0.63-0.95	-0.41	-	intron	TBX3
chr12	130501790	130502124	18479337	18479346	breast-luminal	chr12:130501790-130502124	9	334	0.06-0.18	0.59-0.97	-0.41	-	Intergenic	LOC100190940
chr14	69322188	69322468	19767847	19767860	breast-luminal	chr14:69322188-69322468	13	280	0.15-0.46	0.87-0.98	-0.41	-	Intergenic	ZFP36L1
chr14	105269038	105269404	20176601	20176612	breast-luminal	chr14:105269038-105269404	11	366	0.04-0.07	0.48-0.99	-0.41	-	exon	ZBTB42
chr17	77921188	77921376	23246736	23246748	breast-luminal	chr17:77921188-77921376	12	188	0.3-0.44	0.85-0.98	-0.41	-	intron	TBC1D16
chr1	1963865	1964329	50622	50635	breast-luminal	chr1:1963865-1964329	13	464	0.12-0.28	0.68-0.96	-0.4	-	Intergenic	GABRD
chr2	235953304	235953619	4322454	4322465	breast-luminal	chr2:235953304-235953619	11	315	0-0.11	0.51-0.97	-0.4	-	intron	SH3BP4
chr3	48539953	48540182	4873014	4873017	breast-luminal	chr3:48539953-48540182	3	229	0-0.1	0.5-1	-0.4	-	intron	SHISA5
chr4	16164533	16166090	6307889	6307903	breast-luminal	chr4:16164533-16166090	14	1557	0.23-0.37	0.77-1	-0.4	-	exon	TAPT1
chr7	2968259	2968323	10615752	10615760	breast-luminal	chr7:2968259-2968323	8	64	0.15-0.23	0.63-1	-0.4	-	exon	CARD11
chr12	132975324	132975434	18530080	18530086	breast-luminal	chr12:132975324-132975434	6	110	0.06-0.26	0.66-1	-0.4	-	Intergenic	FBRSL1
chr13	111911305	111911554	19290438	19290445	breast-luminal	chr13:111911305-111911554	7	249	0.24-0.5	0.9-1	-0.4	-	intron	ARHGEF7
chr15	28051002	28051114	20294750	20294758	breast-luminal	chr15:28051002-28051114	8	112	0.2-0.41	0.81-1	-0.4	-	intron	OCA2
chr16	410336	410651	21098823	21098839	breast-luminal	chr16:410336-410651	16	315	0.31-0.37	0.77-0.95	-0.4	-	Intergenic	AXIN1
chr19	45202273	45202963	24797450	24797466	breast-luminal	chr19:45202273-45202963	16	690	0.22-0.38	0.78-0.99	-0.4	-	promoter-TSS	CEACAM16
chr20	3183042	3183252	25116674	25116677	breast-luminal	chr20:3183042-3183252	3	210	0.31-0.35	0.75-1	-0.4	-	intron	DDRGK1
chr20	32034611	32034925	25362160	25362166	breast-luminal	chr20:32034611-32034925	6	314	0-0.27	0.67-1	-0.4	-	Intergenic	SNTA1
chr4	41646264	41646392	6500085	6500097	breast-luminal	chr4:41646264-41646392	12	128	0.66-0.82	0-0.25	0.41	+	intron	LIMCH1
chr5	1876958	1877310	7595372	7595400	breast-luminal	chr5:1876958-1877310	28	352	0.74-0.86	0.02-0.33	0.41	+	TTS	IRX4
chr5	174119985	174120663	8936929	8936952	breast-luminal	chr5:174119985-174120663	23	678	0.59-0.66	0-0.17	0.42	+	Intergenic	MSX2
chr6	50804006	50804255	9612193	9612210	breast-luminal	chr6:50804006-50804255	17	249	0.79-0.9	0.01-0.37	0.42	+	intron	TFAP2B
chr9	129372349	129372565	14373564	14373574	breast-luminal	chr9:129372349-129372565	10	216	0.84-0.93	0.08-0.42	0.42	+	Intergenic	LMX1B
chr10	22542381	22542463	14893754	14893764	breast-luminal	chr10:22542381-22542463	10	82	0.89-0.96	0-0.46	0.43	+	exon	LOC100130992
chr12	54398725	54398946	17769089	17769108	breast-luminal	chr12:54398725-54398946	19	221	0.79-0.9	0-0.36	0.43	+	Intergenic	HOXC8
chr12	54404533	54405899	17769314	17769337	breast-luminal	chr12:54404533-54405899	23	1366	0.79-0.88	0.02-0.36	0.43	+	intron	HOXC8
chr3	127795253	127795530	5479005	5479015	breast-luminal	chr3:127795253-127795530	10	277	0.85-0.92	0.01-0.41	0.44	+	Intergenic	SEC61A1
chr10	8085311	8085708	14742600	14742624	breast-luminal	chr10:8085311-8085708	24	397	0.64-0.85	0.01-0.2	0.44	+	Intergenic	GATA3-AS1
chr16	2286705	2286931	21168768	21168795	breast-luminal	chr16:2286705-2286931	27	226	0.72-0.94	0-0.28	0.44	+	TTS,exon	E4F1,DNASE1L2
chr8	22562187	22562290	12368466	12368470	breast-luminal	chr8:22562187-22562290	4	103	0.8-0.84	0-0.35	0.45	+	Intergenic	EGR3
chr22	19710984	19711225	26226669	26226691	breast-luminal	chr22:19710984-19711225	22	241	0.71-0.88	0-0.26	0.45	+	promoter-TSS,TTS	GP1BB,SEPT5
chr2	219736023	219736401	4158301	4158333	breast-luminal	chr2:219736023-219736401	32	378	0.63-0.87	0-0.17	0.46	+	intron	WNT6
chr5	176024372	176024413	8961225	8961234	breast-luminal	chr5:176024372-176024413	9	41	0.9-0.98	0.02-0.44	0.46	+	exon	GPRIN1
chr8	143545794	143545941	13334678	13334695	breast-luminal	chr8:143545794-143545941	17	147	0.76-0.86	0.03-0.3	0.46	+	exon	BAI1
chr20	55200546	55200939	25644029	25644055	breast-luminal	chr20:55200546-55200939	26	393	0.73-0.88	0.03-0.27	0.46	+	Intergenic	TFAP2C
chr6	10390135	10390489	9173645	9173670	breast-luminal	chr6:10390135-10390489	25	354	0.91-0.95	0.02-0.44	0.47	+	Intergenic	LOC100130275
chr6	10390917	10391684	9173690	9173731	breast-luminal	chr6:10390917-10391684	41	767	0.84-0.93	0.02-0.37	0.47	+	Intergenic	LOC100130275
chr20	55202549	55202732	25644160	25644173	breast-luminal	chr20:55202549-55202732	13	183	0.85-0.89	0.03-0.38	0.47	+	Intergenic	TFAP2C
chr6	10424680	10425565	9174801	9174814	breast-luminal	chr6:10424680-10425565	13	885	0.91-0.96	0.03-0.43	0.48	+	Intergenic	TFAP2A
chr22	19711915	19711970	26226781	26226792	breast-luminal	chr22:19711915-19711970	11	55	0.89-0.97	0.01-0.41	0.48	+	exon	GP1BB
chr19	13210078	13210316	24352747	24352781	breast-luminal	chr19:13210078-13210316	34	238	0.8-0.95	0-0.3	0.5	+	TTS	NFIX
chr3	127795660	127795811	5479028	5479050	breast-luminal	chr3:127795660-127795811	22	151	0.94-0.98	0-0.43	0.51	+	Intergenic	SEC61A1
chr5	138729181	138729284	8614672	8614679	breast-luminal	chr5:138729181-138729284	7	103	0.79-0.83	0-0.28	0.51	+	exon	PROB1
chr6	10385837	10386053	9173587	9173596	breast-luminal	chr6:10385837-10386053	9	216	0.91-0.95	0-0.4	0.51	+	Intergenic	LOC100130275
chr9	129386162	129386326	14374277	14374291	breast-luminal	chr9:129386162-129386326	14	164	0.83-0.92	0.01-0.32	0.51	+	intron	LMX1B
chr10	8084362	8085013	14742571	14742580	breast-luminal	chr10:8084362-8085013	9	651	0.76-0.83	0-0.25	0.51	+	Intergenic	GATA3-AS1
chr5	1877978	1878216	7595422	7595451	breast-luminal	chr5:1877978-1878216	29	238	0.92-0.96	0.01-0.4	0.52	+	exon	IRX4
chr6	10422032	10422390	9174716	9174738	breast-luminal	chr6:10422032-10422390	22	358	0.87-0.94	0.02-0.34	0.53	+	Intergenic	TFAP2A
chr5	1878224	1878471	7595451	7595471	breast-luminal	chr5:1878224-1878471	20	247	0.9-0.96	0.01-0.36	0.54	+	exon	IRX4
chr5	174158548	174158782	8937695	8937708	breast-luminal	chr5:174158548-174158782	13	234	0.9-0.95	0.01-0.36	0.54	+	TTS	MSX2
chr5	174158786	174159322	8937708	8937756	breast-luminal	chr5:174158786-174159322	48	536	0.88-0.94	0.01-0.33	0.55	+	TTS,Intergenic	MSX2,MSX2
chr6	50818692	50819121	9612551	9612568	breast-luminal	chr6:50818692-50819121	17	429	0.81-0.89	0.01-0.25	0.56	+	Intergenic	TFAP2B
chr2	219738101	219738536	4158389	4158449	breast-luminal	chr2:219738101-219738536	60	435	0.78-0.97	0.01-0.21	0.57	+	exon	WNT6
chr9	129373594	129373647	14373641	14373649	breast-luminal	chr9:129373594-129373647	8	53	0.94-0.96	0-0.37	0.57	+	Intergenic	LMX1B
chr8	145726034	145726296	13393847	13393869	breast-luminal	chr8:145726034-145726296	22	262	0.89-0.96	0.01-0.3	0.59	+	exon	PPP1R16A
chr9	129388719	129388993	14374450	14374466	breast-luminal	chr9:129388719-129388993	16	274	0.87-0.91	0-0.28	0.59	+	intron	LMX1B
chr5	176024183	176024361	8961197	8961225	breast-luminal	chr5:176024183-176024361	28	178	0.86-0.96	0-0.26	0.6	+	exon	GPRIN1
chr22	50987389	50987506	26746638	26746652	breast-luminal	chr22:50987389-50987506	14	117	0.91-0.96	0.01-0.3	0.61	+	exon	KLHDC7B
chr6	10381559	10381876	9173362	9173386	breast-luminal	chr6:10381559-10381876	24	317	0.91-0.96	0.01-0.25	0.66	+	Intergenic	LOC100130275
chr9	129388086	129388445	14374399	14374432	breast-luminal	chr9:129388086-129388445	33	359	0.82-0.95	0-0.15	0.67	+	intron	LMX1B
chr9	129372913	129373210	14373591	14373622	breast-luminal	chr9:129372913-129373210	31	297	0.9-0.96	0.02-0.22	0.68	+	Intergenic	LMX1B
chr8	6386110	6386355	12186064	12186074	Bulk Endothelial	chr8:6386110-6386355	10	245	0-0.02	0.75-0.99	-0.73	-	intron	ANGPT2
chr9	139406150	139406272	14581876	14581883	Bulk Endothelial	chr9:139406150-139406272	7	122	0-0.07	0.8-1	-0.73	-	intron	NOTCH1
chr6	3324334	3324661	9098819	9098832	Bulk Endothelial	chr6:3324334-3324661	13	327	0-0.03	0.74-0.95	-0.71	-	intron	SLC22A23
chr13	114926584	114926725	19352219	19352226	Bulk Endothelial	chr13:114926584-114926725	7	141	0.04-0.1	0.81-1	-0.71	-	Intergenic	RASA3
chr15	41274964	41275243	20435142	20435155	Bulk Endothelial	chr15:41274964-41275243	13	279	0-0.03	0.74-0.98	-0.71	-	exon	INO80
chr10	114813637	114813800	15707698	15707704	Bulk Endothelial	chr10:114813637-114813800	6	163	0-0.03	0.72-1	-0.69	-	intron	TCF7L2
chr11	128698175	128698849	17201670	17201682	Bulk Endothelial	chr11:128698175-128698849	12	674	0-0.08	0.76-0.97	-0.68	-	Intergenic	KCNJ1
chr8	6404988	6405513	12186333	12186344	Bulk Endothelial	chr8:6404988-6405513	11	525	0-0.04	0.71-1	-0.67	-	intron	ANGPT2
chr7	44423266	44423458	10999114	10999120	Bulk Endothelial	chr7:44423266-44423458	6	192	0-0.05	0.71-1	-0.66	-	exon	NUDCD3
chr12	52291132	52291323	17737169	17737175	Bulk Endothelial	chr12:52291132-52291323	6	191	0-0.02	0.68-1	-0.66	-	Intergenic	ANKRD33
chr7	50894224	50894512	11060149	11060154	Bulk Endothelial	chr7:50894224-50894512	5	288	0-0	0.65-1	-0.65	-	Intergenic	GRB10
chr7	150690881	150691038	11957649	11957656	Bulk Endothelial	chr7:150690881-150691038	7	157	0-0.17	0.82-1	-0.65	-	intron	NOS3
chr9	139406515	139406839	14581894	14581915	Bulk Endothelial	chr9:139406515-139406839	21	324	0-0.04	0.69-0.97	-0.65	-	intron	NOTCH1
chr11	70266256	70266421	16692376	16692381	Bulk Endothelial	chr11:70266256-70266421	5	165	0-0.12	0.75-0.99	-0.63	-	exon	CTTN
chr22	47560382	47560517	26675423	26675431	Bulk Endothelial	chr22:47560382-47560517	8	135	0-0.27	0.9-1	-0.63	-	intron	TBC1D22A
chr6	167028939	167029110	10463323	10463331	Bulk Endothelial	chr6:167028939-167029110	8	171	0.01-0.24	0.86-1	-0.62	-	intron	RPS6KA2
chr8	42157408	42158364	12555435	12555448	Bulk Endothelial	chr8:42157408-42158364	13	956	0-0.12	0.74-0.98	-0.62	-	intron	IKBKB
chr11	76289112	76289747	16770039	16770049	Bulk Endothelial	chr11:76289112-76289747	10	635	0.01-0.15	0.77-0.98	-0.62	-	Intergenic	LRRC32
chr12	50041247	50041566	17707533	17707542	Bulk Endothelial	chr12:50041247-50041566	9	319	0.04-0.12	0.74-1	-0.62	-	intron,exon	FMNL3,FMNL3
chr8	119023949	119024199	13104902	13104910	Bulk Endothelial	chr8:119023949-119024199	8	250	0-0.21	0.82-1	-0.61	-	intron	EXT1
chr16	12405293	12405572	21326106	21326116	Bulk Endothelial	chr16:12405293-12405572	10	279	0.06-0.15	0.76-0.97	-0.61	-	intron	SNX29
chr17	73505628	73506141	23151469	23151480	Bulk Endothelial	chr17:73505628-73506141	11	513	0.02-0.19	0.8-1	-0.61	-	intron	CASKIN2
chr2	46040139	46040300	2756773	2756778	Bulk Endothelial	chr2:46040139-46040300	5	161	0-0.11	0.71-1	-0.6	-	intron	PRKCE
chr3	194877153	194877506	6020856	6020867	Bulk Endothelial	chr3:194877153-194877506	11	353	0-0.13	0.73-0.98	-0.6	-	exon	XXYLT1
chr5	148830435	148830634	8709656	8709662	Bulk Endothelial	chr5:148830435-148830634	6	199	0-0.08	0.68-1	-0.6	-	Intergenic	MIR145
chr6	16352697	16352846	9239981	9239985	Bulk Endothelial	chr6:16352697-16352846	4	149	0-0.08	0.68-1	-0.6	-	intron	ATXN1
chr12	30947591	30947919	17568078	17568086	Bulk Endothelial	chr12:30947591-30947919	8	328	0-0.02	0.62-0.99	-0.6	-	promoter-TSS	LOC100287314
chr5	170877349	170877460	8894202	8894207	Bulk Endothelial	chr5:170877349-170877460	5	111	0-0.1	0.69-1	-0.59	-	intron	FGF18
chr6	116833153	116833418	10036217	10036223	Bulk Endothelial	chr6:116833153-116833418	6	265	0-0.01	0.6-1	-0.59	-	exon	FAM26E
chr3	69337910	69338844	5079964	5079980	Bulk Endothelial	chr3:69337910-69338844	16	934	0.01-0.14	0.72-1	-0.58	-	intron	FRMD4B
chr8	514899	515028	12103865	12103870	Bulk Endothelial	chr8:514899-515028	5	129	0-0.07	0.65-1	-0.58	-	Intergenic	C8orf42
chr8	119344877	119345133	13107467	13107471	Bulk Endothelial	chr8:119344877-119345133	4	256	0-0.14	0.72-1	-0.58	-	intron	SAMD12
chr13	28903848	28904135	18665137	18665145	Bulk Endothelial	chr13:28903848-28904135	8	287	0-0.01	0.59-0.96	-0.58	-	intron	FLT1
chr2	121523369	121523652	3406210	3406222	Bulk Endothelial	chr2:121523369-121523652	12	283	0-0.06	0.63-0.97	-0.57	-	Intergenic	GLI2
chr3	185374548	185374614	5930414	5930417	Bulk Endothelial	chr3:185374548-185374614	3	66	0-0.15	0.72-1	-0.57	-	intron	IGF2BP2
chr6	1635640	1635851	9076254	9076264	Bulk Endothelial	chr6:1635640-1635851	10	211	0.01-0.06	0.63-0.99	-0.57	-	intron	GMDS
chr7	75443977	75444191	11310758	11310764	Bulk Endothelial	chr7:75443977-75444191	6	214	0-0.06	0.63-0.92	-0.57	-	Intergenic	CCL24
chr10	79785174	79785947	15382497	15382509	Bulk Endothelial	chr10:79785174-79785947	12	773	0-0.16	0.73-1	-0.57	-	intron	POLR3A
chr22	47272315	47272539	26669351	26669355	Bulk Endothelial	chr22:47272315-47272539	4	224	0.02-0.18	0.75-1	-0.57	-	intron	TBC1D22A
chr1	3038085	3038257	81550	81561	Bulk Endothelial	chr1:3038085-3038257	11	172	0.03-0.14	0.7-0.98	-0.56	-	intron	PRDM16
chr6	132268269	132270034	10138448	10138460	Bulk Endothelial	chr6:132268269-132270034	12	1765	0-0.07	0.63-0.97	-0.56	-	TTS	CTGF
chr17	80803822	80804182	23330201	23330219	Bulk Endothelial	chr17:80803822-80804182	18	360	0-0.24	0.8-1	-0.56	-	intron	TBCD
chr12	121717669	121717738	18350614	18350618	Bulk Endothelial	chr12:121717669-121717738	4	69	0-0.06	0.61-1	-0.55	-	intron	CAMKK2
chr16	8943021	8943199	21277185	21277191	Bulk Endothelial	chr16:8943021-8943199	6	178	0-0.01	0.56-1	-0.55	-	exon	PMM2
chr19	18233987	18234213	24453684	24453701	Bulk Endothelial	chr19:18233987-18234213	17	226	0.08-0.19	0.74-0.98	-0.55	-	intron	MAST3
chr2	109788226	109788604	3292957	3292970	Bulk Endothelial	chr2:109788226-109788604	13	378	0-0.05	0.59-0.96	-0.54	-	intron	SH3RF3
chr5	54131694	54132325	7985750	7985757	Bulk Endothelial	chr5:54131694-54132325	7	631	0-0.19	0.73-1	-0.54	-	Intergenic	ESM1
chr11	1534550	1534706	16028128	16028131	Bulk Endothelial	chr11:1534550-1534706	3	156	0.07-0.25	0.79-1	-0.54	-	intron	MOB2
chr11	35663067	35663329	16330717	16330721	Bulk Endothelial	chr11:35663067-35663329	4	262	0-0.07	0.6-0.97	-0.53	-	Intergenic	TRIM44
chr15	78614880	78615174	20824712	20824720	Bulk Endothelial	chr15:78614880-78615174	8	294	0-0.03	0.56-0.97	-0.53	-	Intergenic	CRABP1
chr16	2220877	2221058	21165999	21166009	Bulk Endothelial	chr16:2220877-2221058	10	181	0-0.24	0.77-0.98	-0.53	-	intron	TRAF7
chr16	80972238	80972511	21996932	21996939	Bulk Endothelial	chr16:80972238-80972511	7	273	0-0.09	0.62-0.98	-0.53	-	Intergenic	CENPN
chr19	2605987	2606143	24112170	24112177	Bulk Endothelial	chr19:2605987-2606143	7	156	0.03-0.11	0.64-1	-0.53	-	intron	GNG7
chr19	11279204	11279631	24313415	24313425	Bulk Endothelial	chr19:11279204-11279631	10	427	0-0.1	0.63-1	-0.53	-	intron	KANK2
chr16	89590308	89590407	22167462	22167467	Bulk Endothelial	chr16:89590308-89590407	5	99	0-0.16	0.68-0.98	-0.52	-	intron,exon	SPG7,SPG7
chr2	121523779	121523937	3406227	3406235	Bulk Endothelial	chr2:121523779-121523937	8	158	0-0.07	0.58-0.97	-0.51	-	Intergenic	GLI2
chr3	16525577	16526088	4612498	4612506	Bulk Endothelial	chr3:16525577-16526088	8	511	0-0.05	0.56-0.99	-0.51	-	intron	RFTN1
chr8	128938528	128938855	13188195	13188204	Bulk Endothelial	chr8:128938528-128938855	9	327	0-0.02	0.53-0.96	-0.51	-	intron	PVT1
chr1	94513994	94514562	1096332	1096343	Bulk Endothelial	chr1:94513994-94514562	11	568	0-0.11	0.61-0.98	-0.5	-	intron	ABCA4
chr3	154788955	154789123	5697617	5697624	Bulk Endothelial	chr3:154788955-154789123	7	168	0-0.03	0.53-1	-0.5	-	Intergenic	MME
chr6	157876936	157877221	10357982	10357996	Bulk Endothelial	chr6:157876936-157877221	14	285	0.08-0.14	0.64-0.98	-0.5	-	intron	ZDHHC14
chr9	35909853	35910091	13683519	13683526	Bulk Endothelial	chr9:35909853-35910091	7	238	0.06-0.2	0.7-1	-0.5	-	intron	LOC158376
chr10	62072793	62074012	15213608	15213617	Bulk Endothelial	chr10:62072793-62074012	9	1219	0-0.28	0.78-1	-0.5	-	intron	ANK3
chr12	123336505	123336777	18381534	18381540	Bulk Endothelial	chr12:123336505-123336777	6	272	0-0.03	0.53-1	-0.5	-	intron	HIP1R
chr16	85398020	85398266	22063897	22063904	Bulk Endothelial	chr16:85398020-85398266	7	246	0.05-0.24	0.74-1	-0.5	-	Intergenic	MIR5093
chr7	4746717	4746873	10641178	10641186	Bulk Endothelial	chr7:4746717-4746873	8	156	0-0.07	0.56-0.98	-0.49	-	intron	FOXK1
chr10	3797471	3797707	14691361	14691365	Bulk Endothelial	chr10:3797471-3797707	4	236	0-0.02	0.51-1	-0.49	-	Intergenic	KLF6
chr16	89647710	89647915	22169582	22169596	Bulk Endothelial	chr16:89647710-89647915	14	205	0.01-0.13	0.62-0.99	-0.49	-	intron	CPNE7
chr4	7783873	7783941	6222535	6222539	Bulk Endothelial	chr4:7783873-7783941	4	68	0-0.07	0.55-1	-0.48	-	intron	AFAP1
chr6	158902988	158903253	10372305	10372313	Bulk Endothelial	chr6:158902988-158903253	8	265	0-0.03	0.51-0.99	-0.48	-	intron	TULP4
chr7	142984797	142984913	11880361	11880367	Bulk Endothelial	chr7:142984797-142984913	6	116	0.07-0.31	0.79-1	-0.48	-	promoter-TSS	CASP2
chr9	27408035	27408134	13612695	13612698	Bulk Endothelial	chr9:27408035-27408134	3	99	0-0.13	0.61-1	-0.48	-	intron	MOB3B
chr10	112287562	112287890	15685664	15685672	Bulk Endothelial	chr10:112287562-112287890	8	328	0-0.03	0.51-0.97	-0.48	-	Intergenic	DUSP5
chr12	13132607	13133132	17437671	17437678	Bulk Endothelial	chr12:13132607-13133132	7	525	0-0.04	0.52-0.98	-0.48	-	promoter-TSS	LOC100506314
chr1	101705594	101705773	1144565	1144573	Bulk Endothelial	chr1:101705594-101705773	8	179	0-0.04	0.51-0.98	-0.47	-	exon	S1PR1
chr5	55479109	55479659	7998749	7998754	Bulk Endothelial	chr5:55479109-55479659	5	550	0-0.19	0.66-1	-0.47	-	exon	ANKRD55
chr5	110898818	110899593	8393455	8393461	Bulk Endothelial	chr5:110898818-110899593	6	775	0-0.02	0.49-1	-0.47	-	intron	STARD4-AS1
chr6	52288523	52288944	9622028	9622038	Bulk Endothelial	chr6:52288523-52288944	10	421	0.01-0.25	0.72-1	-0.47	-	exon	EFHC1
chr9	138900552	138900629	14566197	14566206	Bulk Endothelial	chr9:138900552-138900629	9	77	0.06-0.26	0.73-1	-0.47	-	exon	NACC2
chr10	88716482	88717143	15460211	15460218	Bulk Endothelial	chr10:88716482-88717143	7	661	0.02-0.19	0.66-1	-0.47	-	intron	MMRN2
chr11	76290384	76290615	16770066	16770073	Bulk Endothelial	chr11:76290384-76290615	7	231	0-0.09	0.56-0.95	-0.47	-	Intergenic	LRRC32
chr16	1598763	1598867	21145129	21145137	Bulk Endothelial	chr16:1598763-1598867	8	104	0.09-0.21	0.68-1	-0.47	-	intron	TMEM204
chr16	87469888	87470167	22105957	22105971	Bulk Endothelial	chr16:87469888-87470167	14	279	0-0.04	0.51-0.94	-0.47	-	intron	ZCCHC14
chr5	141059766	141060027	8648308	8648323	Bulk Endothelial	chr5:141059766-141060027	15	261	0.1-0.31	0.77-0.99	-0.46	-	exon	ARAP3
chr13	114770495	114770676	19346561	19346573	Bulk Endothelial	chr13:114770495-114770676	12	181	0-0.25	0.71-0.99	-0.46	-	intron	RASA3
chr15	81295389	81296451	20855184	20855220	Bulk Endothelial	chr15:81295389-81296451	36	1062	0.14-0.39	0.85-0.98	-0.46	-	exon	MESDC1
chr2	238373871	238374641	4356614	4356631	Bulk Endothelial	chr2:238373871-238374641	17	770	0.14-0.37	0.82-0.99	-0.45	-	Intergenic	MLPH
chr5	172324735	172324887	8914810	8914817	Bulk Endothelial	chr5:172324735-172324887	7	152	0-0.04	0.49-1	-0.45	-	intron	ERGIC1
chr6	150773685	150773918	10288733	10288740	Bulk Endothelial	chr6:150773685-150773918	7	233	0-0.1	0.55-1	-0.45	-	Intergenic	IYD
chr9	134590237	134590469	14473826	14473833	Bulk Endothelial	chr9:134590237-134590469	7	232	0.01-0.15	0.6-0.97	-0.45	-	intron	RAPGEF1
chr11	128050393	128050963	17195152	17195157	Bulk Endothelial	chr11:128050393-128050963	5	570	0-0	0.45-1	-0.45	-	Intergenic	ETS1
chr16	87870983	87871320	22116428	22116445	Bulk Endothelial	chr16:87870983-87871320	17	337	0-0.1	0.55-0.98	-0.45	-	intron	SLC7A5
chr19	3768001	3768088	24146883	24146888	Bulk Endothelial	chr19:3768001-3768088	5	87	0.05-0.27	0.72-1	-0.45	-	TTS,TTS	MRPL54,RAX2
chr5	6372461	6372915	7648716	7648729	Bulk Endothelial	chr5:6372461-6372915	13	454	0.16-0.38	0.82-1	-0.44	-	exon	MED10
chr5	38403622	38403830	7898841	7898846	Bulk Endothelial	chr5:38403622-38403830	5	208	0-0.03	0.47-0.94	-0.44	-	promoter-TSS	EGFLAM
chr5	80362924	80364701	8203023	8203035	Bulk Endothelial	chr5:80362924-80364701	12	1777	0.09-0.3	0.74-0.98	-0.44	-	intron	RASGRF2
chr6	109059204	109059363	9977526	9977531	Bulk Endothelial	chr6:109059204-109059363	5	159	0-0.01	0.45-1	-0.44	-	Intergenic	LINC00222
chr10	13907925	13908440	14809366	14809377	Bulk Endothelial	chr10:13907925-13908440	11	515	0-0.05	0.49-1	-0.44	-	intron	FRMD4A
chr6	36318999	36319164	9470889	9470894	Bulk Endothelial	chr6:36318999-36319164	5	165	0.02-0.05	0.49-1	-0.44	-	Intergenic	C6orf222
chr1	9925906	9926187	204955	204958	Bulk Endothelial	chr1:9925906-9926187	3	281	0.07-0.35	0.78-1	-0.43	-	intron	CTNNBIP1
chr1	46087002	46087125	717204	717210	Bulk Endothelial	chr1:46087002-46087125	6	123	0-0.26	0.69-0.96	-0.43	-	exon	CCDC17
chr3	50357012	50357413	4905876	4905895	Bulk Endothelial	chr3:50357012-50357413	19	401	0.17-0.39	0.82-0.98	-0.43	-	intron	HYAL1
chr3	134088357	134088508	5542291	5542299	Bulk Endothelial	chr3:134088357-134088508	8	151	0-0	0.43-0.97	-0.43	-	intron	AMOTL2
chr4	41983611	41983837	6503373	6503383	Bulk Endothelial	chr4:41983611-41983837	10	226	0.11-0.31	0.74-0.98	-0.43	-	promoter-TSS	DCAF4L1
chr4	89454743	89455520	6812095	6812100	Bulk Endothelial	chr4:89454743-89455520	5	777	0-0.02	0.45-1	-0.43	-	Intergenic	PIGY
chr9	139557460	139557768	14586840	14586853	Bulk Endothelial	chr9:139557460-139557768	13	308	0-0.02	0.45-0.93	-0.43	-	exon	EGFL7
chr10	71598676	71598938	15290896	15290901	Bulk Endothelial	chr10:71598676-71598938	5	262	0-0.2	0.63-1	-0.43	-	intron	COL13A1
chr10	80919073	80919250	15394827	15394835	Bulk Endothelial	chr10:80919073-80919250	8	177	0-0.01	0.44-0.97	-0.43	-	intron	ZMIZ1
chr10	88717494	88717748	15460223	15460227	Bulk Endothelial	chr10:88717494-88717748	4	254	0-0.07	0.5-0.97	-0.43	-	promoter-TSS	SNCG
chr16	1562267	1562489	21143867	21143878	Bulk Endothelial	chr16:1562267-1562489	11	222	0.03-0.25	0.68-0.98	-0.43	-	intron	IFT140
chr17	79170788	79170897	23279072	23279083	Bulk Endothelial	chr17:79170788-79170897	11	109	0.15-0.28	0.71-1	-0.43	-	intron	AZI1
chr19	11289349	11289544	24313665	24313672	Bulk Endothelial	chr19:11289349-11289544	7	195	0.02-0.16	0.59-0.97	-0.43	-	exon	KANK2
chr19	45719982	45720142	24809626	24809630	Bulk Endothelial	chr19:45719982-45720142	4	160	0.08-0.27	0.7-1	-0.43	-	intron	EXOC3L2
chr7	2321112	2321432	10599091	10599097	Bulk Endothelial	chr7:2321112-2321432	6	320	0.02-0.15	0.57-1	-0.42	-	intron	SNX8
chr1	26482667	26482915	457743	457752	Bulk Endothelial	chr1:26482667-26482915	9	248	0-0.06	0.48-0.94	-0.42	-	Intergenic	FAM110D
chr1	4237464	4237671	108975	108982	Bulk Endothelial	chr1:4237464-4237671	7	207	0.03-0.27	0.68-0.97	-0.41	-	Intergenic	LOC284661
chr1	22270518	22270824	393542	393551	Bulk Endothelial	chr1:22270518-22270824	9	306	0.04-0.25	0.66-1	-0.41	-	Intergenic	HSPG2
chr6	112557932	112558320	10009855	10009860	Bulk Endothelial	chr6:112557932-112558320	5	388	0.07-0.36	0.77-1	-0.41	-	intron	LAMA4
chr7	131217619	131217878	11769262	11769271	Bulk Endothelial	chr7:131217619-131217878	9	259	0.09-0.21	0.62-0.94	-0.41	-	intron	PODXL
chr8	94409344	94411156	12924345	12924351	Bulk Endothelial	chr8:94409344-94411156	6	1812	0-0.29	0.7-1	-0.41	-	intron	LINC00535
chr8	102464327	102464534	12997034	12997039	Bulk Endothelial	chr8:102464327-102464534	5	207	0-0.18	0.59-1	-0.41	-	Intergenic	GRHL2
chr12	68743843	68744042	17892541	17892544	Bulk Endothelial	chr12:68743843-68744042	3	199	0.05-0.25	0.66-1	-0.41	-	Intergenic	MDM1
chr14	105796697	105796899	20191528	20191538	Bulk Endothelial	chr14:105796697-105796899	10	202	0.07-0.37	0.78-0.99	-0.41	-	intron	PACS2
chr17	1975093	1975420	22235918	22235937	Bulk Endothelial	chr17:1975093-1975420	19	327	0-0.28	0.69-0.98	-0.41	-	intron	SMG6
chr17	7758473	7758795	22342225	22342241	Bulk Endothelial	chr17:7758473-7758795	16	322	0.05-0.27	0.68-0.97	-0.41	-	promoter-TSS	TMEM88
chr1	19764369	19764612	356080	356091	Bulk Endothelial	chr1:19764369-19764612	11	243	0-0.1	0.5-0.97	-0.4	-	intron	CAPZB
chr13	52435724	52436282	18864967	18864973	Bulk Endothelial	chr13:52435724-52436282	6	558	0.04-0.23	0.63-1	-0.4	-	promoter-TSS	CCDC70
chr18	77673698	77673754	24012799	24012802	Bulk Endothelial	chr18:77673698-77673754	3	56	0.04-0.27	0.67-1	-0.4	-	intron	PQLC1
chr19	8398831	8399120	24257330	24257356	Bulk Endothelial	chr19:8398831-8399120	26	289	0.85-0.92	0.03-0.42	0.43	+	exon	KANK3
chr19	46455878	46456175	24828326	24828342	Bulk Endothelial	chr19:46455878-46456175	16	297	0.67-0.9	0.02-0.21	0.46	+	intron	NOVA2
chr8	10590000	10590169	12242547	12242560	Bulk Endothelial	chr8:10590000-10590169	13	169	0.79-0.94	0.03-0.32	0.47	+	Intergenic	SOX7
chr14	93216721	93217139	19996493	19996506	Bulk Immune	chr14:93216721-93217139	13	418	0-0.05	0.79-0.95	-0.74	-	Intergenic	LGMN
chr8	145900686	145901389	13399046	13399078	Bulk Immune	chr8:145900686-145901389	32	703	0.02-0.08	0.8-0.98	-0.72	-	Intergenic	ARHGAP39
chr3	67706044	67706706	5068532	5068555	Bulk Immune	chr3:67706044-67706706	23	662	0-0.08	0.78-0.97	-0.7	-	Intergenic	SUCLG2
chr1	89738135	89738619	1054797	1054813	Bulk Immune	chr1:89738135-89738619	16	484	0.01-0.1	0.79-0.97	-0.69	-	exon	GBP5
chr7	102066694	102067267	11549596	11549610	Bulk Immune	chr7:102066694-102067267	14	573	0-0.07	0.76-0.95	-0.69	-	TTS	PRKRIP1
chr14	50829586	50829942	19604603	19604614	Bulk Immune	chr14:50829586-50829942	11	356	0-0.13	0.8-0.98	-0.67	-	intron	CDKL1
chr19	3179056	3179595	24128498	24128538	Bulk Immune	chr19:3179056-3179595	40	539	0.02-0.12	0.79-0.97	-0.67	-	exon	S1PR4
chr19	3179649	3180240	24128540	24128576	Bulk Immune	chr19:3179649-3180240	36	591	0.01-0.09	0.75-0.95	-0.66	-	exon	S1PR4
chr1	26872295	26872539	464598	464612	Bulk Immune	chr1:26872295-26872539	14	244	0-0.07	0.72-0.96	-0.65	-	promoter-TSS	RPS6KA1
chr16	90075183	90075580	22182782	22182797	Bulk Immune	chr16:90075183-90075580	15	397	0-0.1	0.74-0.94	-0.64	-	intron	DBNDD1
chr12	7059950	7060387	17372987	17373001	Bulk Immune	chr12:7059950-7060387	14	437	0.01-0.15	0.78-0.97	-0.63	-	promoter-TSS	PTPN6
chr17	80358672	80359089	23317662	23317682	Bulk Immune	chr17:80358672-80359089	20	417	0-0.15	0.78-0.98	-0.63	-	intron	OGFOD3
chr17	76127035	76127427	23205650	23205664	Bulk Immune	chr17:76127035-76127427	14	392	0.01-0.11	0.74-0.94	-0.63	-	intron	TMC8
chr13	46755706	46756440	18817250	18817262	Bulk Immune	chr13:46755706-46756440	12	734	0-0.03	0.65-0.95	-0.62	-	exon	LCP1
chr2	225467439	225467842	4213804	4213822	Bulk Immune	chr2:225467439-225467842	18	403	0-0.11	0.72-0.96	-0.61	-	Intergenic	CUL3
chr19	33528458	33528757	24604318	24604334	Bulk Immune	chr19:33528458-33528757	16	299	0-0.19	0.8-0.96	-0.61	-	intron	RHPN2
chr19	4088918	4089996	24157040	24157075	Bulk Immune	chr19:4088918-4089996	35	1078	0.04-0.1	0.71-0.95	-0.61	-	TTS	MAP2K2
chr11	60738995	60739278	16511139	16511151	Bulk Immune	chr11:60738995-60739278	12	283	0.02-0.18	0.79-0.96	-0.61	-	promoter-TSS	CD6
chr8	145052488	145053210	13375269	13375286	Bulk Immune	chr8:145052488-145053210	17	722	0-0.09	0.7-0.95	-0.61	-	exon	PARP10
chr6	134954034	134954584	10159385	10159405	Bulk Immune	chr6:134954034-134954584	20	550	0.02-0.15	0.75-0.96	-0.6	-	Intergenic	LOC154092
chr16	90092755	90092980	22183314	22183322	Bulk Immune	chr16:90092755-90092980	8	225	0-0.2	0.8-0.95	-0.6	-	intron	GAS8
chr19	17957099	17957265	24446921	24446927	Bulk Immune	chr19:17957099-17957265	6	166	0-0.12	0.72-0.95	-0.6	-	intron	JAK3
chr9	27093492	27093899	13609958	13609975	Bulk Immune	chr9:27093492-27093899	17	407	0-0.19	0.79-0.98	-0.6	-	Intergenic	TEK
chr16	85295997	85296136	22061334	22061341	Bulk Immune	chr16:85295997-85296136	7	139	0-0.12	0.7-0.96	-0.58	-	Intergenic	LINC00311
chr11	67204799	67205147	16635601	16635613	Bulk Immune	chr11:67204799-67205147	12	348	0-0.19	0.77-0.95	-0.58	-	promoter-TSS	PTPRCAP
chr7	1959839	1959990	10588019	10588031	Bulk Immune	chr7:1959839-1959990	12	151	0-0.17	0.75-0.95	-0.58	-	intron	MAD1L1
chr12	54891213	54891741	17776713	17776719	Bulk Immune	chr12:54891213-54891741	6	528	0-0.22	0.79-1	-0.57	-	promoter-TSS	NCKAP1L
chr19	49838478	49839367	24901405	24901424	Bulk Immune	chr19:49838478-49839367	19	889	0.01-0.07	0.64-0.92	-0.57	-	promoter-TSS	CD37
chr11	70333889	70334054	16693891	16693900	Bulk Immune	chr11:70333889-70334054	9	165	0-0.15	0.71-0.96	-0.56	-	intron	SHANK2
chr17	70715534	70715805	23102788	23102798	Bulk Immune	chr17:70715534-70715805	10	271	0-0.18	0.74-0.96	-0.56	-	intron	SLC39A11
chr22	30661949	30662668	26389978	26389998	Bulk Immune	chr22:30661949-30662668	20	719	0.02-0.17	0.72-0.93	-0.55	-	intron	OSM
chr6	16180446	16180660	9237128	9237136	Bulk Immune	chr6:16180446-16180660	8	214	0-0.18	0.72-1	-0.54	-	Intergenic	MIR4639
chr2	177873533	177873769	3847457	3847470	Bulk Immune	chr2:177873533-177873769	13	236	0-0.25	0.79-0.98	-0.54	-	Intergenic	HNRNPA3
chr1	9486610	9486813	195709	195718	Bulk Immune	chr1:9486610-9486813	9	203	0-0.07	0.6-0.93	-0.53	-	Intergenic	SLC25A33
chr19	695762	695890	24038344	24038355	Bulk Immune	chr19:695762-695890	11	128	0-0.19	0.72-0.98	-0.53	-	promoter-TSS	PRSS57
chr4	114694275	114694551	6976270	6976284	Bulk Immune	chr4:114694275-114694551	14	276	0-0.3	0.82-0.99	-0.52	-	Intergenic	CAMK2D
chr12	6570819	6571324	17362628	17362639	Bulk Immune	chr12:6570819-6571324	11	505	0-0.1	0.62-0.95	-0.52	-	TTS	VAMP1
chr16	57576285	57576538	21743275	21743281	Bulk Immune	chr16:57576285-57576538	6	253	0-0.16	0.68-0.91	-0.52	-	promoter-TSS	GPR114
chr20	62198835	62199035	25772272	25772289	Bulk Immune	chr20:62198835-62199035	17	200	0.04-0.15	0.67-0.96	-0.52	-	exon	HELZ2
chr1	161039565	161039696	1496811	1496818	Bulk Immune	chr1:161039565-161039696	7	131	0-0.07	0.58-0.95	-0.51	-	exon	ARHGAP30
chr10	128592324	128592613	15863166	15863173	Bulk Immune	chr10:128592324-128592613	7	289	0-0.2	0.71-0.96	-0.51	-	Intergenic	DOCK1
chr11	65408371	65408532	16598010	16598023	Bulk Immune	chr11:65408371-65408532	13	161	0-0.16	0.67-0.96	-0.51	-	exon	SIPA1
chr19	3178938	3179026	24128490	24128498	Bulk Immune	chr19:3178938-3179026	8	88	0-0.06	0.57-0.98	-0.51	-	exon	S1PR4
chr18	77284154	77284386	24000947	24000966	Bulk Immune	chr18:77284154-77284386	19	232	0.01-0.18	0.69-0.98	-0.51	-	intron	NFATC1
chr9	132650654	132651245	14438393	14438413	Bulk Immune	chr9:132650654-132651245	20	591	0-0.09	0.6-0.94	-0.51	-	exon	FNBP1
chr9	36458495	36458863	13690279	13690296	Bulk Immune	chr9:36458495-36458863	17	368	0-0.21	0.72-0.98	-0.51	-	Intergenic	RNF38
chr19	36233105	36233719	24649128	24649142	Bulk Immune	chr19:36233105-36233719	14	614	0.03-0.23	0.74-0.96	-0.51	-	promoter-TSS	IGFLR1
chr17	76361115	76361167	23211546	23211553	Bulk Immune	chr17:76361115-76361167	7	52	0.01-0.2	0.7-0.98	-0.5	-	Intergenic	SOCS3
chr6	16180138	16180427	9237118	9237127	Bulk Immune	chr6:16180138-16180427	9	289	0-0.21	0.71-0.94	-0.5	-	Intergenic	MIR4639
chr11	1911775	1912338	16037297	16037320	Bulk Immune	chr11:1911775-1912338	23	563	0.04-0.25	0.75-0.94	-0.5	-	intron	LSP1
chr17	42467159	42467454	22777043	22777049	Bulk Immune	chr17:42467159-42467454	6	295	0-0.27	0.77-0.94	-0.5	-	promoter-TSS	ITGA2B
chr7	97831890	97832297	11471252	11471263	Bulk Immune	chr7:97831890-97832297	11	407	0-0.11	0.6-0.97	-0.49	-	intron	LMTK2
chr21	48025977	48026299	26173090	26173095	Bulk Immune	chr21:48025977-48026299	5	322	0-0.16	0.65-0.92	-0.49	-	promoter-TSS	S100B
chr17	78748399	78748754	23265967	23265984	Bulk Immune	chr17:78748399-78748754	17	355	0.04-0.35	0.84-0.96	-0.49	-	intron	RPTOR
chr13	105792327	105792584	19227568	19227577	Bulk Immune	chr13:105792327-105792584	9	257	0-0.12	0.6-0.95	-0.48	-	Intergenic	DAOA
chr19	4916461	4916594	24179577	24179588	Bulk Immune	chr19:4916461-4916594	11	133	0-0.22	0.7-0.97	-0.48	-	intron	UHRF1
chr19	5139526	5139740	24186247	24186259	Bulk Immune	chr19:5139526-5139740	12	214	0.04-0.25	0.73-0.95	-0.48	-	intron	KDM4B
chr16	89182099	89182369	22155758	22155769	Bulk Immune	chr16:89182099-89182369	11	270	0-0.3	0.78-0.96	-0.48	-	intron	ACSF3
chr12	47700770	47701512	17676910	17676934	Bulk Immune	chr12:47700770-47701512	24	742	0.04-0.32	0.8-0.95	-0.48	-	Intergenic	PCED1B-AS1
chr5	169533357	169533529	8880214	8880228	Bulk Immune	chr5:169533357-169533529	14	172	0.02-0.17	0.65-0.96	-0.48	-	exon	FOXI1
chr12	122669073	122669342	18369903	18369917	Bulk Immune	chr12:122669073-122669342	14	269	0-0.23	0.71-0.95	-0.48	-	exon	LRRC43
chr8	141584582	141584942	13297135	13297142	Bulk Immune	chr8:141584582-141584942	7	360	0-0.33	0.81-1	-0.48	-	intron	AGO2
chr17	80407007	80407225	23319154	23319162	Bulk Immune	chr17:80407007-80407225	8	218	0-0.07	0.54-0.94	-0.47	-	TTS	C17orf62
chr6	13428369	13428523	9205709	9205714	Bulk Immune	chr6:13428369-13428523	5	154	0-0.08	0.55-0.96	-0.47	-	intron	GFOD1
chr16	87929315	87929565	22118135	22118141	Bulk Immune	chr16:87929315-87929565	6	250	0-0.15	0.62-0.96	-0.47	-	intron	CA5A
chr22	50319111	50319669	26727169	26727192	Bulk Immune	chr22:50319111-50319669	23	558	0.02-0.35	0.82-0.98	-0.47	-	intron	CRELD2
chr17	76361174	76361363	23211554	23211564	Bulk Immune	chr17:76361174-76361363	10	189	0-0.3	0.77-0.92	-0.47	-	Intergenic	SOCS3
chr1	214152706	214152870	1927536	1927543	Bulk Immune	chr1:214152706-214152870	7	164	0.06-0.28	0.74-0.96	-0.46	-	Intergenic	PROX1
chr7	1979884	1980179	10588735	10588746	Bulk Immune	chr7:1979884-1980179	11	295	0-0.17	0.63-0.95	-0.46	-	intron	MAD1L1
chr10	54513987	54515654	15167817	15167824	Bulk Immune	chr10:54513987-54515654	7	1667	0-0.24	0.7-0.96	-0.46	-	Intergenic	MBL2
chr16	85863561	85863773	22076273	22076284	Bulk Immune	chr16:85863561-85863773	11	212	0.04-0.29	0.75-0.94	-0.46	-	Intergenic	COX4I1
chr3	16379880	16379964	4611203	4611206	Bulk Immune	chr3:16379880-16379964	3	84	0-0.01	0.47-0.99	-0.46	-	intron	RFTN1
chr11	2321770	2321890	16047654	16047660	Bulk Immune	chr11:2321770-2321890	6	120	0-0.22	0.68-0.98	-0.46	-	intron	C11orf21
chr20	58631097	58631221	25695514	25695523	Bulk Immune	chr20:58631097-58631221	9	124	0-0.22	0.68-0.96	-0.46	-	intron	C20orf197
chr6	25041762	25042447	9319873	9319889	Bulk Immune	chr6:25041762-25042447	16	685	0-0.13	0.59-0.94	-0.46	-	Intergenic	CMAHP
chr7	102067405	102067775	11549610	11549616	Bulk Immune	chr7:102067405-102067775	6	370	0.09-0.33	0.79-0.94	-0.46	-	TTS	PRKRIP1
chr17	76117632	76117781	23205339	23205353	Bulk Immune	chr17:76117632-76117781	14	149	0.07-0.38	0.84-0.96	-0.46	-	intron	TMC6
chr1	94571619	94572000	1096938	1096943	Bulk Immune	chr1:94571619-94572000	5	381	0-0.31	0.76-0.96	-0.45	-	intron	ABCA4
chr2	232186350	232187085	4270559	4270582	Bulk Immune	chr2:232186350-232187085	23	735	0.07-0.4	0.85-0.96	-0.45	-	intron	ARMC9
chr11	70211210	70211856	16691196	16691217	Bulk Immune	chr11:70211210-70211856	21	646	0-0.25	0.7-0.95	-0.45	-	intron	PPFIA1
chr2	133036073	133036140	3524257	3524262	Bulk Immune	chr2:133036073-133036140	5	67	0.18-0.26	0.71-1	-0.45	-	Intergenic	ANKRD30BL
chr5	77805378	77805556	8177663	8177671	Bulk Immune	chr5:77805378-77805556	8	178	0-0.1	0.55-0.96	-0.45	-	intron	LHFPL2
chr4	186559501	186559939	7491493	7491509	Bulk Immune	chr4:186559501-186559939	16	438	0.06-0.21	0.66-0.95	-0.45	-	intron	SORBS2
chr12	111099352	111099766	18214808	18214824	Bulk Immune	chr12:111099352-111099766	16	414	0.01-0.21	0.66-0.93	-0.45	-	intron	HVCN1
chr6	168107235	168107375	10479631	10479640	Bulk Immune	chr6:168107235-168107375	9	140	0.05-0.28	0.72-0.96	-0.44	-	Intergenic	C6orf123
chr7	104581569	104582085	11572861	11572888	Bulk Immune	chr7:104581569-104582085	27	516	0.04-0.25	0.69-0.97	-0.44	-	Intergenic	LHFPL3-AS2
chr13	107145832	107146366	19238700	19238716	Bulk Immune	chr13:107145832-107146366	16	534	0-0.1	0.54-0.94	-0.44	-	intron	EFNB2
chr20	56196132	56196235	25660823	25660829	Bulk Immune	chr20:56196132-56196235	6	103	0-0.16	0.6-0.95	-0.44	-	promoter-TSS	ZBP1
chr7	50727823	50728314	11057881	11057901	Bulk Immune	chr7:50727823-50728314	20	491	0.06-0.32	0.75-0.97	-0.43	-	intron	GRB10
chr16	29160258	29160607	21537189	21537202	Bulk Immune	chr16:29160258-29160607	13	349	0-0.14	0.57-0.95	-0.43	-	Intergenic	RRN3P2
chr16	50715260	50715446	21674728	21674735	Bulk Immune	chr16:50715260-50715446	7	186	0-0.23	0.66-0.94	-0.43	-	promoter-TSS	SNX20
chr22	28008391	28008624	26355623	26355628	Bulk Immune	chr22:28008391-28008624	5	233	0-0.23	0.66-0.92	-0.43	-	Intergenic	MN1
chr11	3156947	3157118	16065086	16065091	Bulk Immune	chr11:3156947-3157118	5	171	0-0.2	0.63-0.97	-0.43	-	intron	OSBPL5
chr17	80407394	80407607	23319166	23319176	Bulk Immune	chr17:80407394-80407607	10	213	0-0.3	0.73-0.97	-0.43	-	TTS	C17orf62
chr6	11382204	11382676	9186771	9186783	Bulk Immune	chr6:11382204-11382676	12	472	0-0.06	0.49-0.96	-0.43	-	promoter-TSS	NEDD9
chr10	49842443	49843115	15130601	15130608	Bulk Immune	chr10:49842443-49843115	7	672	0-0.23	0.66-0.95	-0.43	-	intron	ARHGAP22
chr17	107849	108073	22189084	22189095	Bulk Immune	chr17:107849-108073	11	224	0-0.29	0.71-0.97	-0.42	-	intron	RPH3AL
chr17	62009441	62009719	23008446	23008460	Bulk Immune	chr17:62009441-62009719	14	278	0-0.19	0.61-0.91	-0.42	-	intron	CD79B
chr12	133135789	133135868	18535632	18535638	Bulk Immune	chr12:133135789-133135868	6	79	0-0.09	0.51-0.93	-0.42	-	intron	FBRSL1
chr14	75800877	75801077	19842033	19842045	Bulk Immune	chr14:75800877-75801077	12	200	0-0.23	0.65-0.94	-0.42	-	Intergenic	LOC731223
chr5	138891444	138891981	8616273	8616282	Bulk Immune	chr5:138891444-138891981	9	537	0-0.33	0.75-0.97	-0.42	-	Intergenic	TMEM173
chr5	60922514	60922824	8037627	8037634	Bulk Immune	chr5:60922514-60922824	7	310	0-0.29	0.71-0.93	-0.42	-	Intergenic	C5orf64
chr4	142525798	142526181	7157053	7157066	Bulk Immune	chr4:142525798-142526181	13	383	0-0.28	0.7-0.95	-0.42	-	Intergenic	IL15
chr4	3416176	3416400	6148893	6148900	Bulk Immune	chr4:3416176-3416400	7	224	0.02-0.39	0.81-0.95	-0.42	-	intron	RGS12
chr1	154375707	154376603	1419359	1419370	Bulk Immune	chr1:154375707-154376603	11	896	0.01-0.21	0.62-0.95	-0.41	-	Intergenic	IL6R
chr6	15299800	15300157	9228007	9228015	Bulk Immune	chr6:15299800-15300157	8	357	0-0.24	0.65-0.99	-0.41	-	intron	JARID2
chr14	100531201	100531958	20083139	20083146	Bulk Immune	chr14:100531201-100531958	7	757	0-0.32	0.73-0.95	-0.41	-	promoter-TSS	EVL
chr16	89501893	89502545	22165163	22165185	Bulk Immune	chr16:89501893-89502545	22	652	0.12-0.45	0.86-0.97	-0.41	-	intron	ANKRD11
chr7	1980449	1980668	10588761	10588768	Bulk Immune	chr7:1980449-1980668	7	219	0.05-0.22	0.63-0.97	-0.41	-	intron	MAD1L1
chr8	145808729	145808811	13396798	13396805	Bulk Immune	chr8:145808729-145808811	7	82	0-0.31	0.72-0.96	-0.41	-	intron	ARHGAP39
chr20	24929954	24930100	25309063	25309070	Bulk Immune	chr20:24929954-24930100	7	146	0-0.32	0.73-0.96	-0.41	-	promoter-TSS	CST7
chr1	7692244	7692322	165467	165471	Bulk Immune	chr1:7692244-7692322	4	78	0-0.34	0.75-0.93	-0.41	-	intron	CAMTA1
chr1	1306763	1306988	28358	28366	Bulk Immune	chr1:1306763-1306988	8	225	0-0.15	0.55-0.95	-0.4	-	Intergenic	AURKAIP1
chr7	45066390	45068084	11008698	11008723	Bulk Immune	chr7:45066390-45068084	25	1694	0.04-0.28	0.68-0.96	-0.4	-	promoter-TSS	CCM2
chr21	20866865	20867223	25854698	25854714	Bulk Immune	chr21:20866865-20867223	16	358	0.03-0.35	0.75-0.98	-0.4	-	Intergenic	TMPRSS15
chr4	184949624	184950244	7470013	7470033	Bulk Immune	chr4:184949624-184950244	20	620	0.02-0.15	0.55-0.94	-0.4	-	Intergenic	STOX2
chr20	56204863	56205358	25660946	25660964	Bulk Immune	chr20:56204863-56205358	18	495	0.03-0.27	0.67-0.94	-0.4	-	Intergenic	ZBP1
chr7	27181461	27181657	10844309	10844317	Bulk Immune	chr7:27181461-27181657	8	196	0.88-1	0.05-0.48	0.4	+	exon	HOXA5
chr10	33626214	33626575	15002706	15002713	Bulk Immune	chr10:33626214-33626575	7	361	0.64-0.96	0-0.24	0.4	+	Intergenic	NRP1
chr11	67210312	67210450	16635789	16635794	Bulk Immune	chr11:67210312-67210450	5	138	0.67-0.94	0.02-0.27	0.4	+	intron	CORO1B
chr12	13152334	13152468	17437819	17437827	Bulk Immune	chr12:13152334-13152468	8	134	0.81-1	0-0.41	0.4	+	promoter-TSS	HTR7P1
chr1	25257306	25257355	439004	439013	Bulk Immune	chr1:25257306-25257355	9	49	0.78-0.95	0.03-0.37	0.41	+	promoter-TSS	RUNX3
chr1	207597085	207597643	1868091	1868112	Bulk Immune	chr1:207597085-207597643	21	558	0.93-0.99	0.09-0.52	0.41	+	Intergenic	CR2
chr3	44106833	44107022	4820211	4820217	Bulk Immune	chr3:44106833-44107022	6	189	0.85-1	0.02-0.44	0.41	+	Intergenic	MIR138-1
chr10	134096744	134096848	15942297	15942302	Bulk Immune	chr10:134096744-134096848	5	104	0.85-1	0.02-0.44	0.41	+	intron	STK32C
chr7	27154914	27155334	10843687	10843712	Bulk Immune	chr7:27154914-27155334	25	420	0.94-0.99	0.02-0.53	0.41	+	intron	HOXA3
chr7	27179210	27179461	10844242	10844268	Bulk Immune	chr7:27179210-27179461	26	251	0.91-0.98	0.01-0.5	0.41	+	promoter-TSS	HOXA-AS3
chr3	193534549	193534738	6000267	6000274	Bulk Immune	chr3:193534549-193534738	7	189	0.83-1	0.01-0.41	0.42	+	Intergenic	DPPA2P3
chr17	46704994	46705461	22840526	22840537	Bulk Immune	chr17:46704994-46705461	11	467	0.87-1	0.07-0.45	0.42	+	promoter-TSS	HOXB9
chr19	17942012	17942185	24446516	24446534	Bulk Immune	chr19:17942012-17942185	18	173	0.94-1	0.03-0.52	0.42	+	intron	JAK3
chr19	39798656	39798882	24716272	24716300	Bulk Immune	chr19:39798656-39798882	28	226	0.85-0.95	0.03-0.43	0.42	+	exon	LRFN1
chr1	221165703	221166233	1980357	1980369	Bulk Immune	chr1:221165703-221166233	12	530	0.88-1	0.07-0.45	0.43	+	Intergenic	HLX
chr7	27183113	27183644	10844424	10844463	Bulk Immune	chr7:27183113-27183644	39	531	0.65-0.97	0.01-0.22	0.43	+	exon	HOXA5
chr9	137278992	137279309	14529166	14529183	Bulk Immune	chr9:137278992-137279309	17	317	0.81-0.95	0.04-0.38	0.43	+	intron	RXRA
chr12	58133411	58133975	17817565	17817581	Bulk Immune	chr12:58133411-58133975	16	564	0.84-0.99	0.14-0.41	0.43	+	intron	AGAP2
chr21	34406214	34406411	25960426	25960436	Bulk Immune	chr21:34406214-34406411	10	197	0.88-1	0.08-0.45	0.43	+	Intergenic	OLIG2
chr22	37593672	37594031	26481477	26481486	Bulk Immune	chr22:37593672-37594031	9	359	0.84-0.99	0.03-0.41	0.43	+	Intergenic	C1QTNF6
chr7	27155358	27155486	10843712	10843724	Bulk Immune	chr7:27155358-27155486	12	128	0.94-1	0.01-0.51	0.43	+	intron	HOXA3
chr2	219149014	219149178	4149624	4149628	Bulk Immune	chr2:219149014-219149178	4	164	0.8-1	0.08-0.37	0.43	+	intron	TMBIM1
chr12	4550620	4551155	17338546	17338556	Bulk Immune	chr12:4550620-4551155	10	535	0.63-0.86	0.04-0.2	0.43	+	intron	FGF6
chr6	2952920	2953236	9091286	9091306	Bulk Immune	chr6:2952920-2953236	20	316	0.67-0.86	0.01-0.23	0.44	+	intron	SERPINB6
chr12	125002332	125002610	18413547	18413563	Bulk Immune	chr12:125002332-125002610	16	278	0.72-0.92	0.01-0.28	0.44	+	intron	NCOR2
chr16	87415790	87416186	22104333	22104340	Bulk Immune	chr16:87415790-87416186	7	396	0.82-1	0.01-0.38	0.44	+	intron	FBXO31
chr19	39798133	39798652	24716213	24716272	Bulk Immune	chr19:39798133-39798652	59	519	0.84-0.95	0.02-0.4	0.44	+	exon	LRFN1
chr14	102975258	102975404	20126653	20126658	Bulk Immune	chr14:102975258-102975404	5	146	0.76-1	0.02-0.32	0.44	+	intron	ANKRD9
chr1	25257622	25258018	439029	439057	Bulk Immune	chr1:25257622-25258018	28	396	0.94-0.98	0.05-0.49	0.45	+	intron	RUNX3
chr10	111765673	111766537	15679638	15679652	Bulk Immune	chr10:111765673-111766537	14	864	0.72-0.97	0.02-0.27	0.45	+	exon	ADD3
chr13	86373073	86373742	19075777	19075783	Bulk Immune	chr13:86373073-86373742	6	669	0.69-1	0-0.24	0.45	+	exon	SLITRK6
chr5	176827023	176827207	8976121	8976137	Bulk Immune	chr5:176827023-176827207	16	184	0.8-0.95	0.02-0.35	0.45	+	TTS	PFN3
chr1	28431678	28431902	490487	490492	Bulk Immune	chr1:28431678-28431902	5	224	0.8-1	0.02-0.34	0.46	+	Intergenic	EYA3
chr11	65414488	65414681	16598232	16598250	Bulk Immune	chr11:65414488-65414681	18	193	0.94-0.98	0.01-0.48	0.46	+	intron	SIPA1
chr11	113845487	113846045	17037670	17037678	Bulk Immune	chr11:113845487-113846045	8	558	0.74-0.97	0-0.28	0.46	+	promoter-TSS	HTR3A
chr16	28550091	28550568	21524803	21524816	Bulk Immune	chr16:28550091-28550568	13	477	0.75-0.97	0-0.29	0.46	+	exon	NUPR1
chr7	27150155	27150249	10843536	10843546	Bulk Immune	chr7:27150155-27150249	10	94	0.94-1	0.06-0.48	0.46	+	exon	HOXA3
chr2	233251919	233252096	4286935	4286953	Bulk Immune	chr2:233251919-233252096	18	177	0.76-0.91	0-0.3	0.46	+	promoter-TSS	ECEL1P2
chr1	25258146	25258237	439068	439079	Bulk Immune	chr1:25258146-25258237	11	91	0.96-1	0.02-0.49	0.47	+	intron	RUNX3
chr1	33813226	33813793	565371	565379	Bulk Immune	chr1:33813226-33813793	8	567	0.8-0.97	0.01-0.33	0.47	+	intron	PHC2
chr9	125108812	125108944	14319282	14319290	Bulk Immune	chr9:125108812-125108944	8	132	0.9-1	0.05-0.43	0.47	+	Intergenic	PTGS1
chr13	77461370	77461715	19020654	19020667	Bulk Immune	chr13:77461370-77461715	13	345	0.72-0.89	0.02-0.25	0.47	+	Intergenic	KCTD12
chr19	3163748	3163833	24128065	24128073	Bulk Immune	chr19:3163748-3163833	8	85	0.73-0.89	0.02-0.26	0.47	+	TTS	GNA15
chr2	73495732	73495922	2992019	2992026	Bulk Immune	chr2:73495732-73495922	7	190	0.89-1	0.03-0.42	0.47	+	intron	FBXO41
chr8	144267399	144267777	13349491	13349528	Bulk Immune	chr8:144267399-144267777	37	378	0.72-0.91	0.02-0.25	0.47	+	Intergenic	LY6H
chr19	2540632	2541138	24110381	24110412	Bulk Immune	chr19:2540632-2541138	31	506	0.92-0.98	0-0.45	0.47	+	intron	GNG7
chr14	105942541	105942741	20196148	20196157	Bulk Immune	chr14:105942541-105942741	9	200	0.57-0.79	0.01-0.1	0.47	+	promoter-TSS	CRIP2
chr3	66022320	66022934	5054829	5054839	Bulk Immune	chr3:66022320-66022934	10	614	0.85-1	0.03-0.37	0.48	+	intron	MAGI1
chr5	169406834	169407972	8879011	8879025	Bulk Immune	chr5:169406834-169407972	14	1138	0.66-0.93	0.01-0.18	0.48	+	exon	FAM196B
chr7	27145674	27146127	10843353	10843364	Bulk Immune	chr7:27145674-27146127	11	453	0.93-1	0.01-0.44	0.49	+	TTS	HOXA3
chr7	27160520	27161211	10843799	10843806	Bulk Immune	chr7:27160520-27161211	7	691	0.85-1	0.03-0.36	0.49	+	intron	HOXA3
chr8	13132517	13133356	12277099	12277115	Bulk Immune	chr8:13132517-13133356	16	839	0.87-0.98	0.01-0.37	0.5	+	intron	DLC1
chr9	123656814	123657032	14301177	14301212	Bulk Immune	chr9:123656814-123657032	35	218	0.86-0.94	0-0.36	0.5	+	Intergenic	PHF19
chr7	27148225	27148581	10843478	10843503	Bulk Immune	chr7:27148225-27148581	25	356	0.95-0.99	0.03-0.45	0.5	+	intron	HOXA3
chr1	6094292	6094714	133851	133861	Bulk Immune	chr1:6094292-6094714	10	422	0.67-0.92	0-0.17	0.5	+	exon	KCNAB2
chr20	56283590	56283875	25662572	25662580	Bulk Immune	chr20:56283590-56283875	8	285	0.74-0.96	0.02-0.24	0.5	+	intron	PMEPA1
chr7	27140895	27141542	10843201	10843223	Bulk Immune	chr7:27140895-27141542	22	647	0.87-0.97	0.03-0.36	0.51	+	intron	HOXA2
chr16	67686781	67687213	21834820	21834875	Bulk Immune	chr16:67686781-67687213	55	432	0.75-0.96	0-0.24	0.51	+	intron	RLTPR
chr17	46388485	46388559	22835516	22835521	Bulk Immune	chr17:46388485-46388559	5	74	0.91-1	0.05-0.4	0.51	+	intron	SKAP1
chr1	92946803	92947227	1081662	1081687	Bulk Immune	chr1:92946803-92947227	25	424	0.9-0.99	0.03-0.39	0.51	+	intron	GFI1
chr16	2300479	2300846	21169288	21169301	Bulk Immune	chr16:2300479-2300846	13	367	0.82-0.95	0.02-0.31	0.51	+	intron	ECI1
chr3	32863370	32863544	4727967	4727975	Bulk Immune	chr3:32863370-32863544	8	174	0.83-1	0.02-0.31	0.52	+	intron	TRIM71
chr17	79949969	79950241	23303986	23304002	Bulk Immune	chr17:79949969-79950241	16	272	0.93-1	0.02-0.41	0.52	+	intron	ASPSCR1
chr16	67683521	67683758	21834731	21834747	Bulk Immune	chr16:67683521-67683758	16	237	0.91-1	0.03-0.38	0.53	+	intron	RLTPR
chr11	128457192	128457476	17198581	17198587	Bulk Immune	chr11:128457192-128457476	6	284	0.79-1	0-0.26	0.53	+	promoter-TSS	ETS1
chr10	92837362	92837864	15490264	15490273	Bulk Immune	chr10:92837362-92837864	9	502	0.75-1	0-0.21	0.54	+	Intergenic	LINC00502
chr17	7906894	7906930	22345164	22345171	Bulk Immune	chr17:7906894-7906930	7	36	0.83-0.97	0-0.29	0.54	+	exon	GUCY2D
chr13	113365858	113366235	19314253	19314266	Bulk Immune	chr13:113365858-113366235	13	377	0.74-0.89	0.01-0.2	0.54	+	intron	ATP11A
chr7	27146420	27146624	10843388	10843407	Bulk Immune	chr7:27146420-27146624	19	204	0.93-1	0.01-0.38	0.55	+	exon	HOXA3
chr7	27147950	27148214	10843459	10843478	Bulk Immune	chr7:27147950-27148214	19	264	0.92-0.99	0.04-0.37	0.55	+	exon	HOXA3
chr7	2660823	2661147	10608514	10608531	Bulk Immune	chr7:2660823-2661147	17	324	0.79-0.94	0.01-0.23	0.56	+	Intergenic	TTYH3
chr1	92946146	92946386	1081597	1081619	Bulk Immune	chr1:92946146-92946386	22	240	0.9-0.99	0.01-0.34	0.56	+	intron	GFI1
chr10	101282488	101282582	15574189	15574197	Bulk Immune	chr10:101282488-101282582	8	94	0.89-0.99	0.06-0.33	0.56	+	Intergenic	NKX2-3
chr8	111072899	111073372	13057462	13057478	Bulk Immune	chr8:111072899-111073372	16	473	0.93-0.99	0.01-0.36	0.57	+	Intergenic	KCNV1
chr7	27146155	27146403	10843365	10843388	Bulk Immune	chr7:27146155-27146403	23	248	0.96-0.99	0.02-0.39	0.57	+	exon	HOXA3
chr2	233252479	233253025	4286984	4287015	Bulk Immune	chr2:233252479-233253025	31	546	0.9-0.98	0.03-0.32	0.58	+	promoter-TSS	ECEL1P2
chr10	101281281	101281473	15574110	15574129	Bulk Immune	chr10:101281281-101281473	19	192	0.91-0.98	0.02-0.33	0.58	+	Intergenic	NKX2-3
chr10	101283847	101284189	15574245	15574251	Bulk Immune	chr10:101283847-101284189	6	342	0.85-0.97	0.04-0.27	0.58	+	Intergenic	NKX2-3
chr5	148961435	148961975	8711356	8711365	Bulk Immune	chr5:148961435-148961975	9	540	0.81-0.98	0-0.23	0.58	+	intron	ARHGEF37
chr12	52249491	52250036	17736435	17736453	Bulk Immune	chr12:52249491-52250036	18	545	0.88-0.95	0.03-0.29	0.59	+	Intergenic	FIGNL2
chr19	46270511	46270857	24823481	24823499	Bulk Immune	chr19:46270511-46270857	18	346	0.8-0.9	0-0.21	0.59	+	exon	SIX5
chr12	58121136	58121269	17817169	17817186	Bulk Immune	chr12:58121136-58121269	17	133	0.95-1	0.02-0.35	0.6	+	exon	AGAP2
chr1	92946401	92946721	1081619	1081654	Bulk Immune	chr1:92946401-92946721	35	320	0.89-0.97	0.01-0.29	0.6	+	intron	GFI1
chr11	63687705	63688122	16558259	16558275	Bulk Immune	chr11:63687705-63688122	16	417	0.82-0.95	0-0.22	0.6	+	Intergenic	RCOR2
chr22	50025823	50026189	26719288	26719317	Bulk Immune	chr22:50025823-50026189	29	366	0.82-0.95	0.02-0.22	0.6	+	intron	C22orf34
chr15	66999862	67000015	20690132	20690139	Bulk Immune	chr15:66999862-67000015	7	153	0.87-1	0-0.26	0.61	+	intron	SMAD6
chr1	25258304	25258391	439082	439089	Bulk Immune	chr1:25258304-25258391	7	87	0.89-1	0-0.28	0.61	+	intron	RUNX3
chr10	101281491	101281945	15574130	15574159	Bulk Immune	chr10:101281491-101281945	29	454	0.88-0.97	0.03-0.25	0.63	+	Intergenic	NKX2-3
chr1	25258021	25258140	439057	439068	Bulk Immune	chr1:25258021-25258140	11	119	0.97-1	0.02-0.33	0.64	+	intron	RUNX3
chr22	38574001	38574306	26503387	26503396	Bulk Immune	chr22:38574001-38574306	9	305	0.89-1	0-0.25	0.64	+	intron	PLA2G6
chr19	49841810	49842135	24901492	24901509	Bulk Immune	chr19:49841810-49842135	17	325	0.94-1	0.03-0.3	0.64	+	exon	CD37
chr10	101282185	101282353	15574181	15574188	Bulk Immune	chr10:101282185-101282353	7	168	0.9-1	0.01-0.25	0.65	+	Intergenic	NKX2-3
chr19	1070772	1071122	24053822	24053843	Bulk Immune	chr19:1070772-1071122	21	350	0.92-0.98	0.05-0.27	0.65	+	intron	HMHA1
chr19	15568595	15569269	24400229	24400271	Bulk Immune	chr19:15568595-15569269	42	674	0.95-0.98	0.04-0.29	0.66	+	exon	RASAL3
chr10	101281123	101281276	15574097	15574110	Bulk Immune	chr10:101281123-101281276	13	153	0.9-1	0.04-0.24	0.66	+	Intergenic	NKX2-3
chr1	45082905	45083236	703490	703527	Bulk Immune	chr1:45082905-45083236	37	331	0.94-0.98	0-0.27	0.67	+	intron	RNF220
chr10	101282009	101282145	15574164	15574180	Bulk Immune	chr10:101282009-101282145	16	136	0.95-0.99	0.01-0.27	0.68	+	Intergenic	NKX2-3
chr1	45082704	45082903	703468	703490	Bulk Immune	chr1:45082704-45082903	22	199	0.94-0.99	0-0.26	0.68	+	intron	RNF220
chr19	39086923	39087543	24701336	24701377	Bulk Immune	chr19:39086923-39087543	41	620	0.92-0.98	0.03-0.2	0.72	+	exon	MAP4K1
chr6	13014688	13015006	9201496	9201510	Bulk Immune	chr6:13014688-13015006	14	318	0.9-1	0-0.18	0.72	+	intron	PHACTR1
chr19	49842683	49843076	24901531	24901567	Bulk Immune	chr19:49842683-49843076	36	393	0.95-0.99	0.01-0.23	0.72	+	exon	CD37
chr19	10444854	10445594	24292180	24292227	Bulk Immune	chr19:10444854-10445594	47	740	0.9-0.98	0.01-0.17	0.73	+	promoter-TSS	RAVER1
chr6	35285880	35286518	9457034	9457088	Bulk Immune	chr6:35285880-35286518	54	638	0.94-0.98	0-0.2	0.74	+	exon	DEF6
chr19	15564078	15564356	24400045	24400073	Bulk Immune	chr19:15564078-15564356	28	278	0.94-1	0.01-0.2	0.74	+	intron	RASAL3
chr7	1576722	1577268	10576829	10576870	Bulk Immune	chr7:1576722-1577268	41	546	0.9-0.96	0-0.16	0.74	+	intron	MAFK
chr6	2939716	2939835	9091007	9091016	cardiomyocyte	chr6:2939716-2939835	9	119	0-0.02	0.85-1	-0.83	-	Intergenic	SERPINB6
chr9	135929564	135929662	14496637	14496641	cardiomyocyte	chr9:135929564-135929662	4	98	0.03-0.07	0.88-1	-0.81	-	intron	GTF3C5
chr13	113383612	113383835	19314695	19314711	cardiomyocyte	chr13:113383612-113383835	16	223	0-0.07	0.85-0.98	-0.78	-	intron	ATP11A
chr1	2999581	2999750	80420	80427	cardiomyocyte	chr1:2999581-2999750	7	169	0-0	0.77-0.98	-0.77	-	intron	PRDM16
chr10	855627	856183	14648230	14648259	cardiomyocyte	chr10:855627-856183	29	556	0.07-0.12	0.89-0.98	-0.77	-	exon	LARP4B
chr16	46781730	46782135	21631402	21631415	cardiomyocyte	chr16:46781730-46782135	13	405	0.03-0.11	0.87-1	-0.76	-	intron,exon	MYLK3,MYLK3
chr1	16342018	16342290	301904	301927	cardiomyocyte	chr1:16342018-16342290	23	272	0.02-0.1	0.84-0.98	-0.74	-	exon	HSPB7
chr3	11606624	11606964	4551410	4551424	cardiomyocyte	chr3:11606624-11606964	14	340	0.03-0.1	0.84-1	-0.74	-	intron	VGLL4
chr13	114138072	114138226	19334791	19334805	cardiomyocyte	chr13:114138072-114138226	14	154	0.01-0.09	0.83-0.99	-0.74	-	intron	DCUN1D2
chr2	106016066	106016136	3256110	3256113	cardiomyocyte	chr2:106016066-106016136	3	70	0-0.07	0.8-1	-0.73	-	promoter-TSS	FHL2
chr5	56503300	56503501	8008229	8008235	cardiomyocyte	chr5:56503300-56503501	6	201	0-0.02	0.75-0.97	-0.73	-	intron	GPBP1
chr15	63360724	63360855	20643293	20643296	cardiomyocyte	chr15:63360724-63360855	3	131	0.04-0.06	0.79-1	-0.73	-	intron	TPM1
chr1	16343640	16343791	301957	301965	cardiomyocyte	chr1:16343640-16343791	8	151	0.07-0.11	0.83-1	-0.72	-	intron	HSPB7
chr10	133751448	133751675	15933428	15933444	cardiomyocyte	chr10:133751448-133751675	16	227	0.08-0.11	0.83-0.99	-0.72	-	Intergenic	PPP2R2D
chr2	220480739	220481075	4172607	4172619	cardiomyocyte	chr2:220480739-220481075	12	336	0.13-0.18	0.89-1	-0.71	-	exon	STK11IP
chr7	123296036	123296301	11698109	11698118	cardiomyocyte	chr7:123296036-123296301	9	265	0-0.12	0.83-1	-0.71	-	intron	LMOD2
chr5	80529795	80530214	8204626	8204634	cardiomyocyte	chr5:80529795-80530214	8	419	0.09-0.12	0.82-1	-0.7	-	intron	CKMT2
chr3	4714755	4714902	4482891	4482897	cardiomyocyte	chr3:4714755-4714902	6	147	0-0.07	0.76-1	-0.69	-	exon	ITPR1
chr3	123166285	123166523	5425826	5425846	cardiomyocyte	chr3:123166285-123166523	20	238	0.06-0.17	0.86-0.98	-0.69	-	intron,exon	ADCY5,ADCY5
chr22	26138162	26138600	26334105	26334128	cardiomyocyte	chr22:26138162-26138600	23	438	0.03-0.16	0.85-0.99	-0.69	-	promoter-TSS,intron	MYO18B,MYO18B
chr4	186717662	186718480	7493284	7493321	cardiomyocyte	chr4:186717662-186718480	37	818	0.07-0.13	0.81-0.97	-0.68	-	intron	SORBS2
chr9	116298870	116299111	14243538	14243547	cardiomyocyte	chr9:116298870-116299111	9	241	0.04-0.09	0.77-1	-0.68	-	intron,exon	RGS3,RGS3
chr13	114108240	114108653	19334200	19334212	cardiomyocyte	chr13:114108240-114108653	12	413	0.09-0.15	0.83-1	-0.68	-	promoter-TSS	ADPRHL1
chr14	23890145	23890230	19408252	19408256	cardiomyocyte	chr14:23890145-23890230	4	85	0-0.1	0.78-1	-0.68	-	intron	MYH7
chr19	1418689	1419810	24068884	24068925	cardiomyocyte	chr19:1418689-1419810	41	1121	0.1-0.16	0.84-0.98	-0.68	-	exon	DAZAP1
chr1	10421769	10422105	212791	212801	cardiomyocyte	chr1:10421769-10422105	10	336	0.06-0.18	0.85-1	-0.67	-	intron	KIF1B
chr6	2734254	2734481	9087870	9087877	cardiomyocyte	chr6:2734254-2734481	7	227	0.02-0.1	0.77-1	-0.67	-	intron	MYLK4
chr7	1798936	1798979	10583342	10583347	cardiomyocyte	chr7:1798936-1798979	5	43	0-0.05	0.72-1	-0.67	-	Intergenic	ELFN1
chr13	114137879	114138060	19334779	19334791	cardiomyocyte	chr13:114137879-114138060	12	181	0.02-0.14	0.81-0.99	-0.67	-	intron	DCUN1D2
chr2	97509663	97509832	3169316	3169321	cardiomyocyte	chr2:97509663-97509832	5	169	0.12-0.24	0.9-1	-0.66	-	intron	ANKRD23
chr12	106632008	106632250	18161864	18161874	cardiomyocyte	chr12:106632008-106632250	10	242	0.01-0.09	0.75-1	-0.66	-	TTS,exon	CKAP4,CKAP4
chr15	44170357	44170633	20474354	20474361	cardiomyocyte	chr15:44170357-44170633	7	276	0.08-0.23	0.89-1	-0.66	-	promoter-TSS	PIN4P1
chr17	56166565	56166693	22936624	22936631	cardiomyocyte	chr17:56166565-56166693	7	128	0.06-0.11	0.77-1	-0.66	-	exon	DYNLL2
chr2	220286064	220286102	4168002	4168005	cardiomyocyte	chr2:220286064-220286102	3	38	0.04-0.12	0.77-1	-0.65	-	intron	DES
chr7	608376	608589	10544482	10544497	cardiomyocyte	chr7:608376-608589	15	213	0-0.13	0.78-1	-0.65	-	intron	PRKAR1B
chr8	41528752	41528943	12545992	12545998	cardiomyocyte	chr8:41528752-41528943	6	191	0.01-0.13	0.78-1	-0.65	-	intron	ANK1
chr11	47374072	47374437	16429693	16429699	cardiomyocyte	chr11:47374072-47374437	6	365	0.02-0.1	0.75-1	-0.65	-	promoter-TSS	MYBPC3
chr17	78846018	78846191	23268470	23268478	cardiomyocyte	chr17:78846018-78846191	8	173	0-0.07	0.72-0.98	-0.65	-	intron	RPTOR
chr20	62562168	62562386	25784159	25784170	cardiomyocyte	chr20:62562168-62562386	11	218	0.06-0.16	0.81-1	-0.65	-	intron,exon	DNAJC5,DNAJC5
chr1	117527396	117527517	1270653	1270660	cardiomyocyte	chr1:117527396-117527517	7	121	0.07-0.22	0.86-1	-0.64	-	intron	PTGFRN
chr4	37910069	37910167	6457603	6457608	cardiomyocyte	chr4:37910069-37910167	5	98	0.07-0.19	0.83-1	-0.64	-	intron	TBC1D1
chr5	154181680	154182012	8759959	8759969	cardiomyocyte	chr5:154181680-154182012	10	332	0.1-0.22	0.86-1	-0.64	-	exon	LARP1
chr9	97049941	97050848	14064343	14064357	cardiomyocyte	chr9:97049941-97050848	14	907	0.17-0.23	0.87-1	-0.64	-	intron	ZNF169
chr10	133787060	133787390	15934308	15934322	cardiomyocyte	chr10:133787060-133787390	14	330	0.11-0.25	0.89-1	-0.64	-	exon	BNIP3
chr13	114138252	114139515	19334805	19334825	cardiomyocyte	chr13:114138252-114139515	20	1263	0.04-0.15	0.79-1	-0.64	-	exon	DCUN1D2
chr19	1577406	1577750	24075707	24075728	cardiomyocyte	chr19:1577406-1577750	21	344	0.17-0.23	0.87-0.97	-0.64	-	exon	MBD3
chr19	2774352	2774407	24117048	24117054	cardiomyocyte	chr19:2774352-2774407	6	55	0.05-0.19	0.83-1	-0.64	-	intron	SGTA
chr20	32030048	32030300	25361992	25361996	cardiomyocyte	chr20:32030048-32030300	4	252	0.03-0.19	0.83-1	-0.64	-	intron	SNTA1
chr20	62562737	62562910	25784190	25784204	cardiomyocyte	chr20:62562737-62562910	14	173	0.03-0.16	0.8-0.99	-0.64	-	intron,exon	DNAJC5,DNAJC5
chr2	241533306	241533925	4413278	4413297	cardiomyocyte	chr2:241533306-241533925	19	619	0.09-0.19	0.82-0.98	-0.63	-	intron	CAPN10
chr5	159696431	159696558	8805879	8805885	cardiomyocyte	chr5:159696431-159696558	6	127	0.02-0.07	0.7-1	-0.63	-	intron	CCNJL
chr7	75983974	75984467	11320964	11320974	cardiomyocyte	chr7:75983974-75984467	10	493	0.09-0.13	0.76-1	-0.63	-	intron	YWHAG
chr8	145019213	145019476	13374006	13374016	cardiomyocyte	chr8:145019213-145019476	10	263	0.05-0.15	0.78-0.99	-0.63	-	intron	PLEC
chr11	1297385	1297573	16020776	16020789	cardiomyocyte	chr11:1297385-1297573	13	188	0.08-0.13	0.76-0.97	-0.63	-	exon	TOLLIP
chr12	49171898	49172038	17692017	17692024	cardiomyocyte	chr12:49171898-49172038	7	140	0.05-0.11	0.74-0.96	-0.63	-	intron,exon,intron	ADCY6,ADCY6,ADCY6
chr13	113383862	113384015	19314711	19314720	cardiomyocyte	chr13:113383862-113384015	9	153	0-0.02	0.65-0.98	-0.63	-	intron	ATP11A
chr13	113384765	113384930	19314742	19314752	cardiomyocyte	chr13:113384765-113384930	10	165	0.05-0.12	0.75-0.98	-0.63	-	intron	ATP11A
chr14	23893086	23894202	19408286	19408301	cardiomyocyte	chr14:23893086-23894202	15	1116	0.07-0.15	0.78-0.99	-0.63	-	exon	MYH7
chr15	35085394	35085495	20380722	20380725	cardiomyocyte	chr15:35085394-35085495	3	101	0-0.04	0.67-1	-0.63	-	intron	ACTC1
chr15	35085547	35085735	20380725	20380732	cardiomyocyte	chr15:35085547-35085735	7	188	0.04-0.12	0.75-1	-0.63	-	intron	ACTC1
chr15	65368840	65369214	20668236	20668249	cardiomyocyte	chr15:65368840-65369214	13	374	0.07-0.15	0.78-0.95	-0.63	-	promoter-TSS	KBTBD13
chr5	112130244	112130508	8401855	8401860	cardiomyocyte	chr5:112130244-112130508	5	264	0.11-0.17	0.79-1	-0.62	-	intron	APC
chr6	43479256	43480278	9556146	9556163	cardiomyocyte	chr6:43479256-43480278	17	1022	0.1-0.17	0.79-0.97	-0.62	-	TTS	YIPF3
chr7	785261	785585	10549428	10549440	cardiomyocyte	chr7:785261-785585	12	324	0.17-0.22	0.84-1	-0.62	-	intron	HEATR2
chr7	129382204	129382313	11748687	11748692	cardiomyocyte	chr7:129382204-129382313	5	109	0-0.12	0.74-1	-0.62	-	intron	NRF1
chr9	134536436	134536734	14473120	14473132	cardiomyocyte	chr9:134536436-134536734	12	298	0.12-0.18	0.8-0.99	-0.62	-	intron	RAPGEF1
chr10	123993164	123993261	15805771	15805777	cardiomyocyte	chr10:123993164-123993261	6	97	0.08-0.19	0.81-1	-0.62	-	intron	TACC2
chr10	126331904	126332118	15835351	15835368	cardiomyocyte	chr10:126331904-126332118	17	214	0.13-0.26	0.88-0.99	-0.62	-	intron	FAM53B
chr15	42192914	42193093	20450307	20450319	cardiomyocyte	chr15:42192914-42193093	12	179	0.16-0.21	0.83-0.98	-0.62	-	exon	EHD4
chr19	577700	578230	24032682	24032725	cardiomyocyte	chr19:577700-578230	43	530	0.13-0.23	0.85-0.98	-0.62	-	intron	BSG
chr1	10169029	10169273	209220	209225	cardiomyocyte	chr1:10169029-10169273	5	244	0.04-0.17	0.78-1	-0.61	-	intron	UBE4B
chr1	16345665	16345987	302022	302028	cardiomyocyte	chr1:16345665-16345987	6	322	0-0.08	0.69-0.97	-0.61	-	promoter-TSS	HSPB7
chr2	60712244	60712811	2868162	2868170	cardiomyocyte	chr2:60712244-60712811	8	567	0.09-0.14	0.75-1	-0.61	-	intron	BCL11A
chr2	88366739	88367019	3113060	3113065	cardiomyocyte	chr2:88366739-88367019	5	280	0.03-0.11	0.72-1	-0.61	-	promoter-TSS	SMYD1
chr2	122313888	122314087	3417320	3417324	cardiomyocyte	chr2:122313888-122314087	4	199	0.03-0.13	0.74-1	-0.61	-	intron	CLASP1
chr3	16481605	16481798	4612151	4612158	cardiomyocyte	chr3:16481605-16481798	7	193	0.13-0.19	0.8-1	-0.61	-	intron	RFTN1
chr6	36812065	36812270	9478161	9478170	cardiomyocyte	chr6:36812065-36812270	9	205	0.05-0.21	0.82-1	-0.61	-	Intergenic	CPNE5
chr6	164526953	164527368	10436471	10436485	cardiomyocyte	chr6:164526953-164527368	14	415	0.06-0.14	0.75-0.98	-0.61	-	Intergenic	QKI
chr8	28923946	28924153	12435578	12435586	cardiomyocyte	chr8:28923946-28924153	8	207	0.03-0.06	0.67-1	-0.61	-	TTS	KIF13B
chr10	69868769	69869619	15267659	15267670	cardiomyocyte	chr10:69868769-69869619	11	850	0.04-0.07	0.68-1	-0.61	-	promoter-TSS	MYPN
chr10	75415681	75415900	15339580	15339588	cardiomyocyte	chr10:75415681-75415900	8	219	0.01-0.03	0.64-0.98	-0.61	-	promoter-TSS	SYNPO2L
chr11	134232343	134232449	17264334	17264340	cardiomyocyte	chr11:134232343-134232449	6	106	0.1-0.17	0.78-1	-0.61	-	intron	GLB1L2
chr14	23887510	23887614	19408181	19408193	cardiomyocyte	chr14:23887510-23887614	12	104	0.01-0.23	0.84-1	-0.61	-	promoter-TSS	MIR208B
chr15	78463323	78463428	20822670	20822676	cardiomyocyte	chr15:78463323-78463428	6	105	0.02-0.16	0.77-1	-0.61	-	TTS	IDH3A
chr22	18464959	18465088	26205097	26205103	cardiomyocyte	chr22:18464959-18465088	6	129	0.1-0.23	0.84-1	-0.61	-	intron	MICAL3
chr1	10846056	10846131	221931	221937	cardiomyocyte	chr1:10846056-10846131	6	75	0.11-0.15	0.75-1	-0.6	-	intron	CASZ1
chr2	238795449	238795568	4363632	4363643	cardiomyocyte	chr2:238795449-238795568	11	119	0.01-0.08	0.68-1	-0.6	-	intron	RAMP1
chr3	39233858	39234001	4778168	4778171	cardiomyocyte	chr3:39233858-39234001	3	143	0.03-0.13	0.73-1	-0.6	-	intron	XIRP1
chr3	39234982	39235367	4778183	4778190	cardiomyocyte	chr3:39234982-39235367	7	385	0.07-0.12	0.72-1	-0.6	-	Intergenic	XIRP1
chr3	186083736	186083923	5939117	5939121	cardiomyocyte	chr3:186083736-186083923	4	187	0-0.15	0.75-1	-0.6	-	Intergenic	DGKG
chr6	15512446	15512571	9230729	9230735	cardiomyocyte	chr6:15512446-15512571	6	125	0-0.12	0.72-1	-0.6	-	intron	JARID2
chr8	41517384	41517505	12545757	12545760	cardiomyocyte	chr8:41517384-41517505	3	121	0-0.06	0.66-1	-0.6	-	TTS	MIR486
chr10	88425511	88425729	15456315	15456322	cardiomyocyte	chr10:88425511-88425729	7	218	0.04-0.08	0.68-1	-0.6	-	exon	OPN4
chr10	115738655	115739070	15717012	15717024	cardiomyocyte	chr10:115738655-115739070	12	415	0.14-0.23	0.83-1	-0.6	-	Intergenic	ADRB1
chr10	134440901	134441000	15951452	15951462	cardiomyocyte	chr10:134440901-134441000	10	99	0.03-0.18	0.78-1	-0.6	-	intron	INPP5A
chr11	69466840	69466996	16677681	16677687	cardiomyocyte	chr11:69466840-69466996	6	156	0-0.11	0.71-0.99	-0.6	-	exon	CCND1
chr16	1544832	1545021	21143091	21143099	cardiomyocyte	chr16:1544832-1545021	8	189	0.02-0.09	0.69-1	-0.6	-	intron	TELO2
chr17	27948316	27948507	22575366	22575374	cardiomyocyte	chr17:27948316-27948507	8	191	0.08-0.29	0.89-1	-0.6	-	exon	CORO6
chr22	26149489	26149703	26334325	26334340	cardiomyocyte	chr22:26149489-26149703	15	214	0.15-0.28	0.88-0.98	-0.6	-	intron	MYO18B
chr1	3209024	3209133	86896	86907	cardiomyocyte	chr1:3209024-3209133	11	109	0.01-0.12	0.71-1	-0.59	-	intron	PRDM16
chr3	119378804	119379695	5393596	5393611	cardiomyocyte	chr3:119378804-119379695	15	891	0.05-0.1	0.69-0.97	-0.59	-	exon	POPDC2
chr4	40844104	40844308	6491910	6491914	cardiomyocyte	chr4:40844104-40844308	4	204	0.02-0.08	0.67-1	-0.59	-	intron	APBB2
chr5	80530242	80530428	8204634	8204639	cardiomyocyte	chr5:80530242-80530428	5	186	0.07-0.14	0.73-0.98	-0.59	-	intron	CKMT2
chr5	170881771	170881972	8894355	8894363	cardiomyocyte	chr5:170881771-170881972	8	201	0.09-0.15	0.74-1	-0.59	-	intron	FGF18
chr6	17973617	17974030	9257678	9257684	cardiomyocyte	chr6:17973617-17974030	6	413	0.06-0.09	0.68-1	-0.59	-	intron	KIF13A
chr6	158464784	158465606	10366197	10366223	cardiomyocyte	chr6:158464784-158465606	26	822	0.04-0.12	0.71-0.97	-0.59	-	intron	SYNJ2
chr7	23147925	23148359	10805083	10805088	cardiomyocyte	chr7:23147925-23148359	5	434	0.06-0.13	0.72-1	-0.59	-	intron	KLHL7
chr7	44353186	44353661	10998325	10998335	cardiomyocyte	chr7:44353186-44353661	10	475	0.11-0.26	0.85-1	-0.59	-	intron	CAMK2B
chr7	101599318	101599782	11540299	11540315	cardiomyocyte	chr7:101599318-101599782	16	464	0.04-0.08	0.67-1	-0.59	-	intron	CUX1
chr22	20011645	20011952	26234140	26234151	cardiomyocyte	chr22:20011645-20011952	11	307	0.06-0.08	0.67-0.98	-0.59	-	intron	TANGO2
chr1	26392693	26392835	456401	456409	cardiomyocyte	chr1:26392693-26392835	8	142	0.01-0.07	0.65-0.95	-0.58	-	intron,exon	TRIM63,TRIM63
chr1	61886395	61887131	862542	862553	cardiomyocyte	chr1:61886395-61887131	11	736	0.19-0.29	0.87-1	-0.58	-	intron	NFIA
chr1	116310470	116311184	1259473	1259487	cardiomyocyte	chr1:116310470-116311184	14	714	0.06-0.1	0.68-0.97	-0.58	-	exon	CASQ2
chr2	127962931	127963011	3459408	3459414	cardiomyocyte	chr2:127962931-127963011	6	80	0.03-0.12	0.7-0.98	-0.58	-	intron	CYP27C1
chr4	1844576	1844662	6117880	6117886	cardiomyocyte	chr4:1844576-1844662	6	86	0.15-0.27	0.85-1	-0.58	-	intron	LETM1
chr5	142208248	142209180	8662882	8662890	cardiomyocyte	chr5:142208248-142209180	8	932	0.14-0.19	0.77-1	-0.58	-	intron	ARHGAP26
chr5	156988078	156988964	8781148	8781164	cardiomyocyte	chr5:156988078-156988964	16	886	0.04-0.17	0.75-0.98	-0.58	-	intron	ADAM19
chr7	705531	705720	10547375	10547385	cardiomyocyte	chr7:705531-705720	10	189	0-0.05	0.63-1	-0.58	-	intron	PRKAR1B
chr7	158888858	158889802	12093939	12093965	cardiomyocyte	chr7:158888858-158889802	26	944	0.15-0.21	0.79-0.97	-0.58	-	intron	VIPR2
chr11	47364588	47364757	16429458	16429470	cardiomyocyte	chr11:47364588-47364757	12	169	0.09-0.32	0.9-0.98	-0.58	-	intron	MYBPC3
chr12	3365760	3366028	17323094	17323104	cardiomyocyte	chr12:3365760-3366028	10	268	0.11-0.22	0.8-1	-0.58	-	intron	TSPAN9
chr13	40175023	40175458	18757855	18757865	cardiomyocyte	chr13:40175023-40175458	10	435	0.1-0.14	0.72-1	-0.58	-	exon	LHFP
chr2	207961064	207961230	4064847	4064852	cardiomyocyte	chr2:207961064-207961230	5	166	0.08-0.3	0.87-1	-0.57	-	intron	KLF7
chr2	241535521	241535626	4413349	4413353	cardiomyocyte	chr2:241535521-241535626	4	105	0.03-0.08	0.65-1	-0.57	-	intron	CAPN10
chr6	139190585	139190701	10196392	10196396	cardiomyocyte	chr6:139190585-139190701	4	116	0.03-0.09	0.66-1	-0.57	-	intron	ECT2L
chr9	96010255	96010402	14051613	14051621	cardiomyocyte	chr9:96010255-96010402	8	147	0.05-0.25	0.82-1	-0.57	-	intron	WNK2
chr10	6219897	6220139	14719422	14719428	cardiomyocyte	chr10:6219897-6220139	6	242	0.02-0.09	0.66-1	-0.57	-	intron	PFKFB3
chr11	47359115	47359273	16429323	16429330	cardiomyocyte	chr11:47359115-47359273	7	158	0.13-0.22	0.79-1	-0.57	-	intron	MYBPC3
chr15	99383358	99383613	21044996	21045001	cardiomyocyte	chr15:99383358-99383613	5	255	0.04-0.08	0.65-1	-0.57	-	intron	IGF1R
chr16	1758992	1759142	21149485	21149491	cardiomyocyte	chr16:1758992-1759142	6	150	0-0.05	0.62-1	-0.57	-	intron	MAPK8IP3
chr1	36633109	36633165	596376	596379	cardiomyocyte	chr1:36633109-36633165	3	56	0.02-0.11	0.67-1	-0.56	-	intron	MAP7D1
chr2	129225242	129225538	3478332	3478338	cardiomyocyte	chr2:129225242-129225538	6	296	0.06-0.17	0.73-1	-0.56	-	Intergenic	HS6ST1
chr4	54452426	54452752	6570327	6570333	cardiomyocyte	chr4:54452426-54452752	6	326	0.06-0.1	0.66-1	-0.56	-	intron	LNX1
chr4	148974220	148975007	7201180	7201194	cardiomyocyte	chr4:148974220-148975007	14	787	0.12-0.2	0.76-0.98	-0.56	-	intron	ARHGAP10
chr6	17285145	17285586	9249216	9249224	cardiomyocyte	chr6:17285145-17285586	8	441	0.01-0.1	0.66-1	-0.56	-	intron	RBM24
chr7	2048741	2048842	10590912	10590921	cardiomyocyte	chr7:2048741-2048842	9	101	0.02-0.22	0.78-1	-0.56	-	intron	MAD1L1
chr8	141057453	141057617	13287979	13287990	cardiomyocyte	chr8:141057453-141057617	11	164	0.12-0.17	0.73-0.98	-0.56	-	intron	TRAPPC9
chr9	139256304	139256393	14576376	14576379	cardiomyocyte	chr9:139256304-139256393	3	89	0.03-0.15	0.71-1	-0.56	-	TTS	DNLZ
chr10	115423644	115423877	15714042	15714048	cardiomyocyte	chr10:115423644-115423877	6	233	0.05-0.23	0.79-1	-0.56	-	intron,promoter-TSS	NRAP,NRAP
chr10	115800838	115801963	15717614	15717637	cardiomyocyte	chr10:115800838-115801963	23	1125	0.2-0.29	0.85-0.99	-0.56	-	Intergenic	ADRB1
chr12	111369182	111369244	18218678	18218682	cardiomyocyte	chr12:111369182-111369244	4	62	0-0.08	0.64-1	-0.56	-	Intergenic	LOC100131138
chr16	1559709	1560089	21143762	21143784	cardiomyocyte	chr16:1559709-1560089	22	380	0.01-0.11	0.67-0.97	-0.56	-	TTS	IFT140
chr17	48243226	48243394	22865667	22865675	cardiomyocyte	chr17:48243226-48243394	8	168	0.07-0.15	0.71-1	-0.56	-	promoter-TSS	SGCA
chr18	19780465	19780821	23516460	23516485	cardiomyocyte	chr18:19780465-19780821	25	356	0.09-0.13	0.69-0.98	-0.56	-	intron,exon	GATA6,GATA6
chr19	2044540	2044803	24092802	24092808	cardiomyocyte	chr19:2044540-2044803	6	263	0.07-0.18	0.74-1	-0.56	-	intron	MKNK2
chr1	65641594	65642155	897984	897990	cardiomyocyte	chr1:65641594-65642155	6	561	0.03-0.08	0.63-1	-0.55	-	intron	AK4
chr1	118215468	118215750	1276638	1276648	cardiomyocyte	chr1:118215468-118215750	10	282	0.05-0.22	0.77-1	-0.55	-	Intergenic	FAM46C
chr2	179664088	179664352	3862123	3862139	cardiomyocyte	chr2:179664088-179664352	16	264	0.13-0.31	0.86-1	-0.55	-	exon	TTN
chr4	185311667	185312002	7474289	7474299	cardiomyocyte	chr4:185311667-185312002	10	335	0.1-0.25	0.8-1	-0.55	-	intron	IRF2
chr7	876850	878289	10552339	10552371	cardiomyocyte	chr7:876850-878289	32	1439	0.18-0.24	0.79-0.99	-0.55	-	intron	SUN1
chr7	2049827	2049981	10590946	10590955	cardiomyocyte	chr7:2049827-2049981	9	154	0.13-0.27	0.82-1	-0.55	-	intron	MAD1L1
chr7	150883922	150884004	11963217	11963224	cardiomyocyte	chr7:150883922-150884004	7	82	0-0.09	0.64-1	-0.55	-	exon	ASB10
chr10	81059280	81059434	15397358	15397362	cardiomyocyte	chr10:81059280-81059434	4	154	0-0.09	0.64-1	-0.55	-	intron	ZMIZ1
chr10	134019747	134019776	15940108	15940111	cardiomyocyte	chr10:134019747-134019776	3	29	0-0.23	0.78-1	-0.55	-	TTS	DPYSL4
chr10	134021888	134022025	15940200	15940206	cardiomyocyte	chr10:134021888-134022025	6	137	0.02-0.08	0.63-0.98	-0.55	-	intron	STK32C
chr12	3340292	3340655	17322611	17322621	cardiomyocyte	chr12:3340292-3340655	10	363	0.05-0.1	0.65-0.98	-0.55	-	intron	TSPAN9
chr12	117468110	117468406	18294339	18294348	cardiomyocyte	chr12:117468110-117468406	9	296	0.05-0.16	0.71-1	-0.55	-	exon	FBXW8
chr14	73336176	73336280	19807109	19807114	cardiomyocyte	chr14:73336176-73336280	5	104	0.08-0.25	0.8-1	-0.55	-	intron	DPF3
chr15	90784663	90784779	20956597	20956604	cardiomyocyte	chr15:90784663-90784779	7	116	0.13-0.31	0.86-1	-0.55	-	exon	GDPGP1
chr16	58518534	58518677	21757549	21757554	cardiomyocyte	chr16:58518534-58518677	5	143	0.15-0.25	0.8-1	-0.55	-	intron	NDRG4
chr17	7194170	7194371	22328262	22328269	cardiomyocyte	chr17:7194170-7194371	7	201	0.07-0.16	0.71-0.99	-0.55	-	intron	YBX2
chr17	45262050	45262335	22819900	22819906	cardiomyocyte	chr17:45262050-45262335	6	285	0.06-0.13	0.68-1	-0.55	-	intron	CDC27
chr19	50986456	50986606	24929719	24929723	cardiomyocyte	chr19:50986456-50986606	4	150	0.09-0.2	0.75-1	-0.55	-	exon,TTS	EMC10,EMC10
chr21	46374397	46374520	26134736	26134742	cardiomyocyte	chr21:46374397-46374520	6	123	0.1-0.18	0.73-1	-0.55	-	intron	FAM207A
chr22	41970926	41971144	26564038	26564049	cardiomyocyte	chr22:41970926-41971144	11	218	0.15-0.27	0.82-0.97	-0.55	-	exon	CSDC2
chr1	26392906	26393033	456413	456416	cardiomyocyte	chr1:26392906-26393033	3	127	0-0.05	0.59-1	-0.54	-	intron	TRIM63
chr2	96905526	96905833	3159841	3159850	cardiomyocyte	chr2:96905526-96905833	9	307	0.25-0.32	0.86-1	-0.54	-	exon	LOC285033
chr3	18390643	18391018	4625565	4625575	cardiomyocyte	chr3:18390643-18391018	10	375	0.13-0.26	0.8-1	-0.54	-	exon	SATB1
chr5	170901227	170901773	8894687	8894703	cardiomyocyte	chr5:170901227-170901773	16	546	0.17-0.27	0.81-0.98	-0.54	-	Intergenic	FGF18
chr6	90119608	90119985	9846943	9846949	cardiomyocyte	chr6:90119608-90119985	6	377	0.09-0.18	0.72-1	-0.54	-	intron	RRAGD
chr7	199528	199647	10532769	10532775	cardiomyocyte	chr7:199528-199647	6	119	0.02-0.15	0.69-1	-0.54	-	intron	FAM20C
chr8	117742444	117742934	13095768	13095775	cardiomyocyte	chr8:117742444-117742934	7	490	0.05-0.13	0.67-1	-0.54	-	intron	EIF3H
chr10	72765476	72765558	15306750	15306754	cardiomyocyte	chr10:72765476-72765558	4	82	0-0.04	0.58-1	-0.54	-	Intergenic	PCBD1
chr10	106081011	106081179	15642078	15642083	cardiomyocyte	chr10:106081011-106081179	5	168	0.01-0.06	0.6-0.97	-0.54	-	intron	ITPRIP
chr10	126700636	126701072	15841473	15841490	cardiomyocyte	chr10:126700636-126701072	17	436	0.21-0.26	0.8-0.99	-0.54	-	intron	CTBP2
chr12	68052330	68053152	17887787	17887797	cardiomyocyte	chr12:68052330-68053152	10	822	0.1-0.2	0.74-1	-0.54	-	exon	DYRK2
chr12	111358132	111358254	18218487	18218493	cardiomyocyte	chr12:111358132-111358254	6	122	0-0.09	0.63-1	-0.54	-	intron	MYL2
chr15	61240971	61242108	20622787	20622801	cardiomyocyte	chr15:61240971-61242108	14	1137	0.15-0.19	0.73-0.99	-0.54	-	intron	RORA
chr16	50746052	50746199	21675168	21675176	cardiomyocyte	chr16:50746052-50746199	8	147	0.02-0.19	0.73-1	-0.54	-	exon	NOD2
chr17	17908098	17908282	22475546	22475554	cardiomyocyte	chr17:17908098-17908282	8	184	0.24-0.27	0.81-1	-0.54	-	intron	LRRC48
chr17	73632372	73632728	23154960	23154968	cardiomyocyte	chr17:73632372-73632728	8	356	0.16-0.2	0.74-0.99	-0.54	-	promoter-TSS	SMIM5
chr17	76107247	76107315	23205030	23205034	cardiomyocyte	chr17:76107247-76107315	4	68	0-0.13	0.67-1	-0.54	-	exon	LOC100131096
chr17	80870651	80870767	23332297	23332301	cardiomyocyte	chr17:80870651-80870767	4	116	0.03-0.16	0.7-1	-0.54	-	intron	TBCD
chr18	55922990	55923283	23796526	23796560	cardiomyocyte	chr18:55922990-55923283	34	293	0.23-0.34	0.88-0.99	-0.54	-	intron	NEDD4L
chr4	895497	895618	6090045	6090054	cardiomyocyte	chr4:895497-895618	9	121	0.06-0.34	0.87-1	-0.53	-	intron	GAK
chr5	173328501	173328892	8928554	8928561	cardiomyocyte	chr5:173328501-173328892	7	391	0.03-0.14	0.67-1	-0.53	-	intron	CPEB4
chr6	15402817	15403213	9229144	9229153	cardiomyocyte	chr6:15402817-15403213	9	396	0.15-0.27	0.8-1	-0.53	-	intron	JARID2
chr6	155577670	155577806	10336191	10336198	cardiomyocyte	chr6:155577670-155577806	7	136	0.08-0.18	0.71-1	-0.53	-	exon	TIAM2
chr8	41518243	41518301	12545777	12545781	cardiomyocyte	chr8:41518243-41518301	4	58	0.06-0.16	0.69-1	-0.53	-	promoter-TSS	MIR486
chr9	130637277	130637465	14394334	14394340	cardiomyocyte	chr9:130637277-130637465	6	188	0.1-0.18	0.71-1	-0.53	-	intron	AK1
chr10	29186780	29187029	14957749	14957758	cardiomyocyte	chr10:29186780-29187029	9	249	0.03-0.15	0.68-0.97	-0.53	-	Intergenic	LINC00837
chr10	134441047	134441144	15951462	15951468	cardiomyocyte	chr10:134441047-134441144	6	97	0.01-0.07	0.6-0.96	-0.53	-	intron	INPP5A
chr13	114194154	114194359	19336174	19336181	cardiomyocyte	chr13:114194154-114194359	7	205	0.11-0.17	0.7-1	-0.53	-	intron	TMCO3
chr14	23904472	23904821	19408436	19408440	cardiomyocyte	chr14:23904472-23904821	4	349	0.07-0.14	0.67-1	-0.53	-	intron	MYH7
chr14	105184115	105184239	20173693	20173705	cardiomyocyte	chr14:105184115-105184239	12	124	0-0.17	0.7-0.97	-0.53	-	intron	INF2
chr22	42335021	42335205	26571003	26571011	cardiomyocyte	chr22:42335021-42335205	8	184	0.04-0.14	0.67-1	-0.53	-	intron,exon	CENPM,CENPM
chr2	240895958	240896412	4401075	4401095	cardiomyocyte	chr2:240895958-240896412	20	454	0.16-0.37	0.89-0.99	-0.52	-	TTS	NDUFA10
chr3	33134361	33135061	4731193	4731213	cardiomyocyte	chr3:33134361-33135061	20	700	0.16-0.38	0.9-1	-0.52	-	exon	TMPPE
chr4	95456678	95457407	6848256	6848262	cardiomyocyte	chr4:95456678-95457407	6	729	0.16-0.23	0.75-1	-0.52	-	intron	PDLIM5
chr7	4218781	4219049	10632364	10632375	cardiomyocyte	chr7:4218781-4219049	11	268	0.18-0.28	0.8-0.99	-0.52	-	intron	SDK1
chr7	151833959	151834062	11979699	11979702	cardiomyocyte	chr7:151833959-151834062	3	103	0.03-0.11	0.63-1	-0.52	-	intron	MLL3
chr8	107782406	107782735	13037144	13037151	cardiomyocyte	chr8:107782406-107782735	7	329	0.01-0.2	0.72-1	-0.52	-	promoter-TSS	ABRA
chr9	116969383	116969591	14251636	14251641	cardiomyocyte	chr9:116969383-116969591	5	208	0-0.09	0.61-1	-0.52	-	intron	COL27A1
chr11	117042252	117042478	17068406	17068414	cardiomyocyte	chr11:117042252-117042478	8	226	0.11-0.17	0.69-1	-0.52	-	TTS	PAFAH1B2
chr15	63353074	63353154	20643203	20643210	cardiomyocyte	chr15:63353074-63353154	7	80	0.16-0.27	0.79-1	-0.52	-	exon	TPM1
chr16	3999053	3999189	21210301	21210307	cardiomyocyte	chr16:3999053-3999189	6	136	0.17-0.24	0.76-1	-0.52	-	Intergenic	CREBBP
chr16	46790963	46791091	21631539	21631543	cardiomyocyte	chr16:46790963-46791091	4	128	0-0.06	0.58-1	-0.52	-	Intergenic	MYLK3
chr18	55923895	55924181	23796613	23796629	cardiomyocyte	chr18:55923895-55924181	16	286	0.02-0.28	0.8-1	-0.52	-	intron	NEDD4L
chr21	47549062	47549117	26162707	26162712	cardiomyocyte	chr21:47549062-47549117	5	55	0.17-0.25	0.77-1	-0.52	-	exon	COL6A2
chr6	157939821	157940079	10358851	10358861	cardiomyocyte	chr6:157939821-157940079	10	258	0.05-0.09	0.6-1	-0.51	-	intron	ZDHHC14
chr7	150884072	150884444	11963225	11963234	cardiomyocyte	chr7:150884072-150884444	9	372	0.02-0.07	0.58-0.96	-0.51	-	exon	ASB10
chr8	297381	297459	12100940	12100947	cardiomyocyte	chr8:297381-297459	7	78	0.08-0.2	0.71-0.97	-0.51	-	Intergenic	FBXO25
chr8	94931135	94931642	12929035	12929044	cardiomyocyte	chr8:94931135-94931642	9	507	0.11-0.24	0.75-1	-0.51	-	intron	PDP1
chr9	135929763	135929928	14496643	14496653	cardiomyocyte	chr9:135929763-135929928	10	165	0.04-0.26	0.77-1	-0.51	-	exon	GTF3C5
chr10	4116754	4117249	14695490	14695497	cardiomyocyte	chr10:4116754-4117249	7	495	0.05-0.09	0.6-1	-0.51	-	Intergenic	KLF6
chr10	88445365	88445738	15456620	15456629	cardiomyocyte	chr10:88445365-88445738	9	373	0.29-0.35	0.86-0.99	-0.51	-	intron	LDB3
chr12	123334349	123334443	18381458	18381464	cardiomyocyte	chr12:123334349-123334443	6	94	0.16-0.37	0.88-1	-0.51	-	exon	HIP1R
chr13	113398578	113398754	19315021	19315028	cardiomyocyte	chr13:113398578-113398754	7	176	0.11-0.21	0.72-1	-0.51	-	intron	ATP11A
chr15	44222978	44223057	20474900	20474905	cardiomyocyte	chr15:44222978-44223057	5	79	0.21-0.24	0.75-1	-0.51	-	intron	FRMD5
chr16	66938774	66939016	21820721	21820731	cardiomyocyte	chr16:66938774-66939016	10	242	0.03-0.07	0.58-0.97	-0.51	-	Intergenic	CDH16
chr17	26902152	26902338	22557286	22557296	cardiomyocyte	chr17:26902152-26902338	10	186	0.27-0.39	0.9-1	-0.51	-	exon	ALDOC
chr22	44136609	44136773	26605206	26605212	cardiomyocyte	chr22:44136609-44136773	6	164	0.11-0.2	0.71-1	-0.51	-	intron	EFCAB6
chr1	42885908	42886020	675140	675145	cardiomyocyte	chr1:42885908-42886020	5	112	0.07-0.33	0.83-1	-0.5	-	exon	RIMKLA
chr2	8936502	8937360	2390542	2390557	cardiomyocyte	chr2:8936502-8937360	15	858	0.14-0.2	0.7-0.99	-0.5	-	intron	KIDINS220
chr2	134867260	134867447	3538352	3538366	cardiomyocyte	chr2:134867260-134867447	14	187	0.27-0.36	0.86-1	-0.5	-	Intergenic	MIR3679
chr3	134080209	134080292	5542146	5542151	cardiomyocyte	chr3:134080209-134080292	5	83	0.19-0.23	0.73-1	-0.5	-	intron	AMOTL2
chr5	885560	886132	7568601	7568618	cardiomyocyte	chr5:885560-886132	17	572	0.13-0.23	0.73-0.99	-0.5	-	intron	BRD9
chr5	170863108	170863259	8893954	8893969	cardiomyocyte	chr5:170863108-170863259	15	151	0.25-0.41	0.91-0.99	-0.5	-	exon	FGF18
chr8	124551276	124551692	13149046	13149054	cardiomyocyte	chr8:124551276-124551692	8	416	0.09-0.2	0.7-1	-0.5	-	intron	FBXO32
chr8	124665124	124665877	13150272	13150278	cardiomyocyte	chr8:124665124-124665877	6	753	0.03-0.1	0.6-0.97	-0.5	-	promoter-TSS	KLHL38
chr10	14491988	14492672	14815762	14815770	cardiomyocyte	chr10:14491988-14492672	8	684	0.05-0.15	0.65-1	-0.5	-	Intergenic	MIR1265
chr10	88445136	88445318	15456615	15456620	cardiomyocyte	chr10:88445136-88445318	5	182	0.08-0.17	0.67-0.97	-0.5	-	intron	LDB3
chr10	132942326	132942369	15921237	15921242	cardiomyocyte	chr10:132942326-132942369	5	43	0-0.29	0.79-1	-0.5	-	intron	TCERG1L
chr11	47359326	47359434	16429331	16429338	cardiomyocyte	chr11:47359326-47359434	7	108	0.15-0.28	0.78-1	-0.5	-	intron	MYBPC3
chr12	3364355	3364602	17323050	17323061	cardiomyocyte	chr12:3364355-3364602	11	247	0.03-0.1	0.6-1	-0.5	-	intron	TSPAN9
chr13	113416565	113416921	19315522	19315535	cardiomyocyte	chr13:113416565-113416921	13	356	0.13-0.29	0.79-0.97	-0.5	-	intron	ATP11A
chr13	113857410	113857634	19327812	19327816	cardiomyocyte	chr13:113857410-113857634	4	224	0.04-0.27	0.77-1	-0.5	-	intron	PCID2
chr15	99994789	99995055	21053171	21053175	cardiomyocyte	chr15:99994789-99995055	4	266	0.02-0.16	0.66-1	-0.5	-	Intergenic	MEF2A
chr16	11234845	11235204	21305837	21305844	cardiomyocyte	chr16:11234845-11235204	7	359	0.11-0.27	0.77-1	-0.5	-	intron	CLEC16A
chr16	27523031	27523100	21509029	21509032	cardiomyocyte	chr16:27523031-27523100	3	69	0.04-0.25	0.75-1	-0.5	-	intron,exon	GTF3C1,GTF3C1
chr17	12571802	12572217	22407842	22407851	cardiomyocyte	chr17:12571802-12572217	9	415	0.12-0.18	0.68-0.98	-0.5	-	intron	MYOCD
chr18	19780872	19781021	23516488	23516496	cardiomyocyte	chr18:19780872-19781021	8	149	0.05-0.15	0.65-1	-0.5	-	exon	GATA6
chr1	64125315	64125545	884410	884416	cardiomyocyte	chr1:64125315-64125545	6	230	0.22-0.31	0.8-1	-0.49	-	intron	PGM1
chr1	112535192	112535357	1224592	1224597	cardiomyocyte	chr1:112535192-112535357	5	165	0.02-0.11	0.6-0.97	-0.49	-	intron	LOC643355
chr2	8974036	8975075	2390852	2390866	cardiomyocyte	chr2:8974036-8975075	14	1039	0.31-0.37	0.86-1	-0.49	-	intron	KIDINS220
chr2	47008015	47008260	2766522	2766532	cardiomyocyte	chr2:47008015-47008260	10	245	0.02-0.09	0.58-0.96	-0.49	-	Intergenic	LOC388948
chr3	119361031	119361336	5393419	5393424	cardiomyocyte	chr3:119361031-119361336	5	305	0.2-0.36	0.85-1	-0.49	-	intron	POPDC2
chr5	80528409	80528582	8204582	8204590	cardiomyocyte	chr5:80528409-80528582	8	173	0.01-0.05	0.54-1	-0.49	-	promoter-TSS	CKMT2
chr5	150029356	150029681	8725674	8725689	cardiomyocyte	chr5:150029356-150029681	15	325	0.13-0.31	0.8-0.99	-0.49	-	exon	SYNPO
chr6	36906476	36906566	9479281	9479285	cardiomyocyte	chr6:36906476-36906566	4	90	0.13-0.33	0.82-1	-0.49	-	Intergenic	PI16
chr8	94709667	94710756	12926610	12926617	cardiomyocyte	chr8:94709667-94710756	7	1089	0.24-0.29	0.78-1	-0.49	-	intron	LINC00535
chr10	3158710	3158828	14681776	14681781	cardiomyocyte	chr10:3158710-3158828	5	118	0-0.14	0.63-1	-0.49	-	intron	PFKP
chr10	11087724	11088132	14767198	14767207	cardiomyocyte	chr10:11087724-11088132	9	408	0.02-0.1	0.59-1	-0.49	-	intron	CELF2
chr10	73608052	73608452	15318409	15318417	cardiomyocyte	chr10:73608052-73608452	8	400	0.17-0.23	0.72-1	-0.49	-	intron	PSAP
chr10	97175360	97175551	15530241	15530256	cardiomyocyte	chr10:97175360-97175551	15	191	0-0.04	0.53-1	-0.49	-	intron	SORBS1
chr11	12505252	12505443	16155489	16155494	cardiomyocyte	chr11:12505252-12505443	5	191	0.09-0.24	0.73-1	-0.49	-	intron	PARVA
chr14	89629397	89630012	19950692	19950710	cardiomyocyte	chr14:89629397-89630012	18	615	0.19-0.37	0.86-0.99	-0.49	-	intron	FOXN3
chr15	42875054	42875428	20458627	20458633	cardiomyocyte	chr15:42875054-42875428	6	374	0.18-0.35	0.84-1	-0.49	-	intron	STARD9
chr15	65066263	65066406	20663440	20663448	cardiomyocyte	chr15:65066263-65066406	8	143	0-0.1	0.59-0.98	-0.49	-	intron	RBPMS2
chr17	7755797	7755905	22342084	22342092	cardiomyocyte	chr17:7755797-7755905	8	108	0.09-0.14	0.63-1	-0.49	-	intron	KDM6B
chr19	3961879	3962178	24152414	24152426	cardiomyocyte	chr19:3961879-3962178	12	299	0.15-0.39	0.88-1	-0.49	-	promoter-TSS	MIR637
chr20	3915087	3916413	25128383	25128396	cardiomyocyte	chr20:3915087-3916413	13	1326	0.18-0.24	0.73-0.98	-0.49	-	intron	RNF24
chr1	11908418	11908610	241165	241171	cardiomyocyte	chr1:11908418-11908610	6	192	0.08-0.14	0.62-0.98	-0.48	-	promoter-TSS	NPPA
chr1	12612983	12614081	252644	252661	cardiomyocyte	chr1:12612983-12614081	17	1098	0.12-0.25	0.73-0.98	-0.48	-	Intergenic	SNORA59B
chr2	88367137	88367408	3113065	3113070	cardiomyocyte	chr2:88367137-88367408	5	271	0.05-0.14	0.62-1	-0.48	-	promoter-TSS	SMYD1
chr2	240312925	240313067	4391242	4391248	cardiomyocyte	chr2:240312925-240313067	6	142	0.09-0.32	0.8-1	-0.48	-	intron	HDAC4
chr3	13606961	13607139	4580151	4580158	cardiomyocyte	chr3:13606961-13607139	7	178	0.13-0.39	0.87-1	-0.48	-	intron	FBLN2
chr3	25614660	25615029	4674825	4674837	cardiomyocyte	chr3:25614660-25615029	12	369	0.16-0.26	0.74-0.97	-0.48	-	intron	RARB
chr3	39373813	39374873	4779320	4779330	cardiomyocyte	chr3:39373813-39374873	10	1060	0.24-0.32	0.8-0.99	-0.48	-	intron	CCR8
chr4	8343564	8343681	6234011	6234016	cardiomyocyte	chr4:8343564-8343681	5	117	0.08-0.21	0.69-1	-0.48	-	Intergenic	HTRA3
chr4	186666301	186666718	7492683	7492692	cardiomyocyte	chr4:186666301-186666718	9	417	0.22-0.35	0.83-1	-0.48	-	intron	SORBS2
chr6	504028	504466	9059319	9059343	cardiomyocyte	chr6:504028-504466	24	438	0.19-0.41	0.89-0.98	-0.48	-	intron	EXOC2
chr6	12910172	12910611	9200474	9200479	cardiomyocyte	chr6:12910172-12910611	5	439	0.02-0.1	0.58-1	-0.48	-	intron	PHACTR1
chr6	138751566	138752561	10191585	10191620	cardiomyocyte	chr6:138751566-138752561	35	995	0.14-0.24	0.72-0.98	-0.48	-	exon	NHSL1
chr6	167026064	167026764	10463258	10463272	cardiomyocyte	chr6:167026064-167026764	14	700	0.22-0.32	0.8-0.98	-0.48	-	intron	RPS6KA2
chr7	150868190	150868408	11962787	11962790	cardiomyocyte	chr7:150868190-150868408	3	218	0.12-0.25	0.73-1	-0.48	-	Intergenic	GBX1
chr8	142252626	142252689	13308102	13308105	cardiomyocyte	chr8:142252626-142252689	3	63	0-0.18	0.66-1	-0.48	-	Intergenic	SLC45A4
chr9	134358422	134359712	14469157	14469179	cardiomyocyte	chr9:134358422-134359712	22	1290	0.2-0.28	0.76-0.98	-0.48	-	intron	PRRC2B
chr10	75409516	75410778	15339498	15339508	cardiomyocyte	chr10:75409516-75410778	10	1262	0.19-0.28	0.76-0.95	-0.48	-	intron	SYNPO2L
chr12	6661647	6662255	17364486	17364495	cardiomyocyte	chr12:6661647-6662255	9	608	0.01-0.09	0.57-0.96	-0.48	-	intron	IFFO1
chr14	102250038	102250264	20113204	20113211	cardiomyocyte	chr14:102250038-102250264	7	226	0.11-0.31	0.79-1	-0.48	-	intron	PPP2R5C
chr16	2649791	2650081	21178607	21178615	cardiomyocyte	chr16:2649791-2650081	8	290	0.15-0.22	0.7-1	-0.48	-	exon	PDPK1
chr16	67896960	67897488	21838923	21838932	cardiomyocyte	chr16:67896960-67897488	9	528	0-0.08	0.56-0.99	-0.48	-	intron	NUTF2
chr17	79377471	79377585	23286383	23286389	cardiomyocyte	chr17:79377471-79377585	6	114	0.03-0.07	0.55-1	-0.48	-	intron	BAHCC1
chr18	74726078	74726236	23959062	23959069	cardiomyocyte	chr18:74726078-74726236	7	158	0.08-0.12	0.6-1	-0.48	-	exon	MBP
chr1	43412625	43412753	680884	680889	cardiomyocyte	chr1:43412625-43412753	5	128	0.04-0.12	0.59-0.97	-0.47	-	intron	SLC2A1
chr1	117492041	117492158	1270304	1270309	cardiomyocyte	chr1:117492041-117492158	5	117	0.2-0.24	0.71-1	-0.47	-	exon	PTGFRN
chr2	233708762	233709049	4294466	4294472	cardiomyocyte	chr2:233708762-233709049	6	287	0.14-0.3	0.77-1	-0.47	-	exon	GIGYF2
chr3	39229856	39230015	4778100	4778105	cardiomyocyte	chr3:39229856-39230015	5	159	0.16-0.31	0.78-1	-0.47	-	exon	XIRP1
chr4	185309314	185309716	7474235	7474242	cardiomyocyte	chr4:185309314-185309716	7	402	0.14-0.28	0.75-1	-0.47	-	exon	IRF2
chr5	6745491	6745576	7654300	7654305	cardiomyocyte	chr5:6745491-6745576	5	85	0.22-0.33	0.8-1	-0.47	-	promoter-TSS	PAPD7
chr5	128302275	128302837	8513579	8513587	cardiomyocyte	chr5:128302275-128302837	8	562	0.06-0.16	0.63-1	-0.47	-	exon	SLC27A6
chr6	168045483	168045569	10478350	10478358	cardiomyocyte	chr6:168045483-168045569	8	86	0.08-0.25	0.72-0.95	-0.47	-	Intergenic	C6orf123
chr7	705278	705510	10547367	10547375	cardiomyocyte	chr7:705278-705510	8	232	0.01-0.08	0.55-0.98	-0.47	-	intron	PRKAR1B
chr7	6208306	6208488	10675349	10675355	cardiomyocyte	chr7:6208306-6208488	6	182	0-0.08	0.55-1	-0.47	-	intron	CYTH3
chr8	28938420	28938527	12435955	12435961	cardiomyocyte	chr8:28938420-28938527	6	107	0.15-0.22	0.69-1	-0.47	-	intron	KIF13B
chr8	30247968	30248023	12449916	12449920	cardiomyocyte	chr8:30247968-30248023	4	55	0.2-0.33	0.8-1	-0.47	-	intron	RBPMS
chr9	137134662	137134854	14525363	14525374	cardiomyocyte	chr9:137134662-137134854	11	192	0.16-0.24	0.71-1	-0.47	-	Intergenic	RXRA
chr10	653152	653318	14643392	14643396	cardiomyocyte	chr10:653152-653318	4	166	0.03-0.1	0.57-1	-0.47	-	intron	DIP2C
chr10	88425825	88427727	15456324	15456354	cardiomyocyte	chr10:88425825-88427727	30	1902	0.06-0.1	0.57-0.96	-0.47	-	exon	OPN4
chr10	134550980	134551210	15954617	15954626	cardiomyocyte	chr10:134550980-134551210	9	230	0.12-0.36	0.83-0.99	-0.47	-	intron	INPP5A
chr10	135001719	135001828	15969875	15969882	cardiomyocyte	chr10:135001719-135001828	7	109	0.04-0.17	0.64-0.97	-0.47	-	intron	KNDC1
chr11	2334776	2334931	16047967	16047975	cardiomyocyte	chr11:2334776-2334931	8	155	0.2-0.35	0.82-1	-0.47	-	intron	TSPAN32
chr11	66053209	66053396	16611502	16611507	cardiomyocyte	chr11:66053209-66053396	5	187	0.17-0.22	0.69-1	-0.47	-	intron	YIF1A
chr11	68180433	68180622	16654896	16654906	cardiomyocyte	chr11:68180433-68180622	10	189	0.05-0.19	0.66-1	-0.47	-	intron	LRP5
chr12	111857310	111857704	18226229	18226240	cardiomyocyte	chr12:111857310-111857704	11	394	0.28-0.39	0.86-1	-0.47	-	intron	SH2B3
chr13	20715371	20715887	18569834	18569842	cardiomyocyte	chr13:20715371-20715887	8	516	0.07-0.16	0.63-1	-0.47	-	exon	GJA3
chr14	100275737	100275851	20079774	20079778	cardiomyocyte	chr14:100275737-100275851	4	114	0.11-0.15	0.62-1	-0.47	-	intron	EML1
chr15	36654811	36655173	20391854	20391862	cardiomyocyte	chr15:36654811-36655173	8	362	0.06-0.29	0.76-1	-0.47	-	Intergenic	C15orf41
chr15	52640539	52640878	20546542	20546547	cardiomyocyte	chr15:52640539-52640878	5	339	0.18-0.33	0.8-1	-0.47	-	intron	MYO5A
chr15	63889093	63889251	20649702	20649705	cardiomyocyte	chr15:63889093-63889251	3	158	0.02-0.08	0.55-1	-0.47	-	promoter-TSS	FBXL22
chr15	91768936	91769278	20970958	20970964	cardiomyocyte	chr15:91768936-91769278	6	342	0.1-0.17	0.64-1	-0.47	-	exon	SV2B
chr16	46782475	46782543	21631422	21631425	cardiomyocyte	chr16:46782475-46782543	3	68	0-0.01	0.48-1	-0.47	-	promoter-TSS	MYLK3
chr19	12874033	12874227	24343433	24343442	cardiomyocyte	chr19:12874033-12874227	9	194	0-0.15	0.62-1	-0.47	-	exon	HOOK2
chr19	20146844	20147135	24496770	24496775	cardiomyocyte	chr19:20146844-20147135	5	291	0.16-0.31	0.78-1	-0.47	-	intron	ZNF682
chr20	25206238	25207305	25313032	25313062	cardiomyocyte	chr20:25206238-25207305	30	1067	0.28-0.34	0.81-0.97	-0.47	-	exon	ENTPD6
chr20	25231412	25232764	25313598	25313616	cardiomyocyte	chr20:25231412-25232764	18	1352	0.13-0.27	0.74-0.99	-0.47	-	intron	PYGB
chr20	33581584	33581726	25384633	25384641	cardiomyocyte	chr20:33581584-33581726	8	142	0.32-0.39	0.86-1	-0.47	-	intron	MYH7B
chr21	47548884	47549037	26162696	26162706	cardiomyocyte	chr21:47548884-47549037	10	153	0.11-0.22	0.69-0.95	-0.47	-	intron,exon	COL6A2,COL6A2
chr22	24560914	24561298	26310624	26310630	cardiomyocyte	chr22:24560914-24561298	6	384	0.1-0.3	0.77-1	-0.47	-	intron	CABIN1
chr22	31835797	31835908	26408474	26408478	cardiomyocyte	chr22:31835797-31835908	4	111	0.05-0.1	0.57-1	-0.47	-	TTS,exon	EIF4ENIF1,EIF4ENIF1
chrX	47038413	47038866	27180529	27180544	cardiomyocyte	chrX:47038413-47038866	15	453	0.11-0.28	0.75-1	-0.47	-	intron	RBM10
chrX	68727453	68727569	27344606	27344611	cardiomyocyte	chrX:68727453-68727569	5	116	0.02-0.24	0.71-1	-0.47	-	intron	FAM155B
chr3	46606299	46606516	4844756	4844760	cardiomyocyte	chr3:46606299-46606516	4	217	0.02-0.12	0.58-1	-0.46	-	intron	LRRC2
chr5	167613457	167615446	8861727	8861761	cardiomyocyte	chr5:167613457-167615446	34	1989	0.13-0.21	0.67-0.96	-0.46	-	intron	TENM2
chr5	170210809	170211159	8887217	8887225	cardiomyocyte	chr5:170210809-170211159	8	350	0.19-0.29	0.75-1	-0.46	-	promoter-TSS	GABRP
chr6	15502031	15502223	9230486	9230495	cardiomyocyte	chr6:15502031-15502223	9	192	0.11-0.27	0.73-1	-0.46	-	intron	JARID2
chr7	2643778	2644674	10607987	10608013	cardiomyocyte	chr7:2643778-2644674	26	896	0.18-0.34	0.8-0.98	-0.46	-	intron	IQCE
chr7	150970101	150970479	11965076	11965084	cardiomyocyte	chr7:150970101-150970479	8	378	0.19-0.28	0.74-0.97	-0.46	-	intron	SMARCD3
chr9	127210386	127210876	14344265	14344277	cardiomyocyte	chr9:127210386-127210876	12	490	0.11-0.18	0.64-0.99	-0.46	-	Intergenic	GPR144
chr10	62052763	62054026	15213465	15213482	cardiomyocyte	chr10:62052763-62054026	17	1263	0.22-0.28	0.74-1	-0.46	-	intron	ANK3
chr10	105641102	105642449	15637620	15637640	cardiomyocyte	chr10:105641102-105642449	20	1347	0.05-0.13	0.59-0.97	-0.46	-	exon	OBFC1
chr11	12401982	12402371	16154613	16154621	cardiomyocyte	chr11:12401982-12402371	8	389	0.29-0.37	0.83-1	-0.46	-	intron	PARVA
chr12	2505528	2505986	17308592	17308602	cardiomyocyte	chr12:2505528-2505986	10	458	0.03-0.11	0.57-1	-0.46	-	intron	CACNA1C
chr12	111358601	111358785	18218504	18218510	cardiomyocyte	chr12:111358601-111358785	6	184	0-0.18	0.64-1	-0.46	-	promoter-TSS	MYL2
chr12	132515122	132515753	18518477	18518488	cardiomyocyte	chr12:132515122-132515753	11	631	0.1-0.2	0.66-1	-0.46	-	promoter-TSS	SNORA49
chr13	67801525	67801775	18959474	18959481	cardiomyocyte	chr13:67801525-67801775	7	250	0.15-0.26	0.72-1	-0.46	-	exon	PCDH9
chr13	103532014	103532464	19211968	19211980	cardiomyocyte	chr13:103532014-103532464	12	450	0.2-0.3	0.76-0.98	-0.46	-	promoter-TSS	METTL21EP
chr13	114293941	114294571	19338873	19338899	cardiomyocyte	chr13:114293941-114294571	26	630	0.17-0.26	0.72-0.99	-0.46	-	intron	TFDP1
chr14	23884192	23884435	19408078	19408098	cardiomyocyte	chr14:23884192-23884435	20	243	0.13-0.4	0.86-0.99	-0.46	-	exon	MYH7
chr14	23902864	23903788	19408423	19408430	cardiomyocyte	chr14:23902864-23903788	7	924	0.07-0.19	0.65-1	-0.46	-	intron	MYH7
chr14	64909164	64909422	19726952	19726962	cardiomyocyte	chr14:64909164-64909422	10	258	0.01-0.16	0.62-1	-0.46	-	intron	MTHFD1
chr14	103367091	103367207	20134184	20134187	cardiomyocyte	chr14:103367091-103367207	3	116	0.1-0.31	0.77-1	-0.46	-	intron	TRAF3
chr15	65054892	65055576	20663228	20663245	cardiomyocyte	chr15:65054892-65055576	17	684	0.28-0.39	0.85-0.98	-0.46	-	promoter-TSS	MIR1272
chr15	74067103	74067215	20765290	20765295	cardiomyocyte	chr15:74067103-74067215	5	112	0-0.09	0.55-1	-0.46	-	Intergenic	C15orf59
chr19	49658069	49658323	24898324	24898330	cardiomyocyte	chr19:49658069-49658323	6	254	0.1-0.33	0.79-0.99	-0.46	-	exon	HRC
chr20	35171853	35172209	25407403	25407409	cardiomyocyte	chr20:35171853-35172209	6	356	0.26-0.32	0.78-1	-0.46	-	intron	MYL9
chr20	42817380	42817527	25488802	25488806	cardiomyocyte	chr20:42817380-42817527	4	147	0.11-0.17	0.63-1	-0.46	-	Intergenic	JPH2
chr20	60767887	60767920	25730533	25730537	cardiomyocyte	chr20:60767887-60767920	4	33	0.02-0.1	0.56-1	-0.46	-	intron	GTPBP5
chr22	26137359	26137739	26334083	26334095	cardiomyocyte	chr22:26137359-26137739	12	380	0.25-0.34	0.8-0.99	-0.46	-	promoter-TSS	MYO18B
chr1	16092135	16092269	297087	297093	cardiomyocyte	chr1:16092135-16092269	6	134	0.05-0.11	0.56-1	-0.45	-	intron	FBLIM1
chr1	26347265	26347829	455591	455599	cardiomyocyte	chr1:26347265-26347829	8	564	0.07-0.1	0.55-0.97	-0.45	-	promoter-TSS	EXTL1
chr2	134844306	134844648	3538112	3538119	cardiomyocyte	chr2:134844306-134844648	7	342	0.11-0.2	0.65-0.97	-0.45	-	Intergenic	MIR3679
chr3	69171735	69172204	5078286	5078289	cardiomyocyte	chr3:69171735-69172204	3	469	0.06-0.1	0.55-1	-0.45	-	promoter-TSS	LMOD3
chr5	3853542	3853642	7625184	7625189	cardiomyocyte	chr5:3853542-3853642	5	100	0.1-0.17	0.62-1	-0.45	-	Intergenic	IRX1
chr6	5764625	5765620	9127674	9127691	cardiomyocyte	chr6:5764625-5765620	17	995	0.06-0.13	0.58-0.97	-0.45	-	intron	FARS2
chr6	138655347	138655530	10190536	10190548	cardiomyocyte	chr6:138655347-138655530	12	183	0.07-0.41	0.86-1	-0.45	-	exon	KIAA1244
chr7	820216	820639	10550683	10550694	cardiomyocyte	chr7:820216-820639	11	423	0.27-0.34	0.79-0.99	-0.45	-	intron	HEATR2
chr8	58787384	58788142	12677702	12677713	cardiomyocyte	chr8:58787384-58788142	11	758	0.03-0.11	0.56-0.97	-0.45	-	Intergenic	FAM110B
chr8	144577183	144577367	13359116	13359125	cardiomyocyte	chr8:144577183-144577367	9	184	0.2-0.3	0.75-0.98	-0.45	-	intron	ZC3H3
chr10	80890144	80890277	15394362	15394365	cardiomyocyte	chr10:80890144-80890277	3	133	0.04-0.16	0.61-1	-0.45	-	intron	ZMIZ1
chr10	88441152	88441279	15456541	15456547	cardiomyocyte	chr10:88441152-88441279	6	127	0.06-0.22	0.67-0.98	-0.45	-	exon	LDB3
chr11	16955237	16956057	16188990	16188999	cardiomyocyte	chr11:16955237-16956057	9	820	0.06-0.1	0.55-0.97	-0.45	-	intron	PLEKHA7
chr11	63916727	63916908	16563800	16563805	cardiomyocyte	chr11:63916727-63916908	5	181	0.07-0.22	0.67-1	-0.45	-	intron	MACROD1
chr11	92599902	92600151	16884530	16884550	cardiomyocyte	chr11:92599902-92600151	20	249	0.26-0.33	0.78-0.98	-0.45	-	intron,exon	FAT3,FAT3
chr12	110399305	110399449	18204450	18204456	cardiomyocyte	chr12:110399305-110399449	6	144	0.05-0.09	0.54-1	-0.45	-	intron	GIT2
chr16	11256228	11257036	21306150	21306160	cardiomyocyte	chr16:11256228-11257036	10	808	0.2-0.27	0.72-1	-0.45	-	intron	CLEC16A
chr16	70696402	70696483	21883649	21883653	cardiomyocyte	chr16:70696402-70696483	4	81	0-0.08	0.53-1	-0.45	-	exon	MTSS1L
chr17	17325983	17326403	22464447	22464457	cardiomyocyte	chr17:17325983-17326403	10	420	0.16-0.3	0.75-1	-0.45	-	intron	SMCR9
chr17	75209809	75210512	23188393	23188421	cardiomyocyte	chr17:75209809-75210512	28	703	0.33-0.4	0.85-0.97	-0.45	-	intron	SEC14L1
chr16	58496366	58496671	21757061	21757070	cardiomyocyte	chr16:58496366-58496671	9	305	0.2-0.32	0.77-1	-0.45	-	Intergenic	NDRG4
chr12	114837386	114837644	18264529	18264542	cardiomyocyte	chr12:114837386-114837644	13	258	0.73-0.79	0.02-0.24	0.49	+	exon	TBX5
chr3	192232120	192232638	5989124	5989161	cardiomyocyte	chr3:192232120-192232638	37	518	0.65-0.72	0.01-0.15	0.5	+	intron	FGF12
chr10	88124057	88124323	15451993	15451999	cardiomyocyte	chr10:88124057-88124323	6	266	0.86-0.95	0.03-0.33	0.53	+	intron	GRID1
chr2	97427531	97428080	3167545	3167566	colon-ep	chr2:97427531-97428080	21	549	0.02-0.04	0.89-1	-0.85	-	exon	CNNM4
chr13	114189692	114190065	19336023	19336037	colon-ep	chr13:114189692-114190065	14	373	0.02-0.05	0.9-1	-0.85	-	intron	TMCO3
chr16	89169539	89169696	22155365	22155379	colon-ep	chr16:89169539-89169696	14	157	0.02-0.04	0.89-1	-0.85	-	intron	ACSF3
chr17	80535398	80535563	23322468	23322476	colon-ep	chr17:80535398-80535563	8	165	0.02-0.05	0.88-1	-0.83	-	intron	FOXK2
chr6	160511976	160512500	10393599	10393640	colon-ep	chr6:160511976-160512500	41	524	0.03-0.05	0.87-0.99	-0.82	-	intron	IGF2R
chr7	150068607	150068986	11950055	11950079	colon-ep	chr7:150068607-150068986	24	379	0.03-0.05	0.87-0.99	-0.82	-	exon	REPIN1
chr7	150069030	150069209	11950086	11950105	colon-ep	chr7:150069030-150069209	19	179	0.02-0.04	0.86-1	-0.82	-	exon	REPIN1
chr17	80757473	80757804	23328955	23328970	colon-ep	chr17:80757473-80757804	15	331	0.02-0.06	0.88-1	-0.82	-	intron	TBCD
chr4	187629328	187629491	7505580	7505593	colon-ep	chr4:187629328-187629491	13	163	0.01-0.03	0.84-1	-0.81	-	exon	FAT1
chr14	77968321	77968595	19869129	19869137	colon-ep	chr14:77968321-77968595	8	274	0.02-0.09	0.88-1	-0.79	-	Intergenic	ISM2
chr7	157372332	157372448	12060140	12060147	colon-ep	chr7:157372332-157372448	7	116	0-0.02	0.8-1	-0.78	-	intron	PTPRN2
chr13	113426962	113427693	19315832	19315850	colon-ep	chr13:113426962-113427693	18	731	0.04-0.08	0.86-0.99	-0.78	-	intron	ATP11A
chr16	89169189	89169416	22155350	22155365	colon-ep	chr16:89169189-89169416	15	227	0.04-0.07	0.85-0.99	-0.78	-	intron,exon	ACSF3,ACSF3
chr17	18874284	18874526	22491318	22491328	colon-ep	chr17:18874284-18874526	10	242	0.07-0.09	0.87-1	-0.78	-	TTS	FAM83G
chr11	130059544	130059750	17217656	17217677	colon-ep	chr11:130059544-130059750	21	206	0.03-0.07	0.84-0.98	-0.77	-	intron,exon	ST14,ST14
chr12	122012029	122012214	18356411	18356417	colon-ep	chr12:122012029-122012214	6	185	0-0.05	0.82-1	-0.77	-	intron	KDM2B
chr12	132423565	132423693	18516580	18516588	colon-ep	chr12:132423565-132423693	8	128	0.02-0.04	0.81-1	-0.77	-	intron	PUS1
chr17	79224128	79224527	23280939	23280959	colon-ep	chr17:79224128-79224527	20	399	0.06-0.08	0.85-0.97	-0.77	-	TTS	SLC38A10
chr19	2277413	2278709	24101660	24101710	colon-ep	chr19:2277413-2278709	50	1296	0.02-0.07	0.84-0.97	-0.77	-	exon	C19orf35
chr1	2003355	2003606	51953	51962	colon-ep	chr1:2003355-2003606	9	251	0.01-0.05	0.8-1	-0.75	-	intron	PRKCZ
chr1	6532647	6532712	145905	145909	colon-ep	chr1:6532647-6532712	4	65	0.03-0.06	0.81-1	-0.75	-	exon	PLEKHG5
chr4	2038226	2038620	6121877	6121891	colon-ep	chr4:2038226-2038620	14	394	0.03-0.04	0.79-0.97	-0.75	-	Intergenic	C4orf48
chr8	140971732	140971960	13286614	13286619	colon-ep	chr8:140971732-140971960	5	228	0.01-0.04	0.79-1	-0.75	-	intron	TRAPPC9
chr13	30707459	30707773	18682974	18682989	colon-ep	chr13:30707459-30707773	15	314	0.05-0.08	0.83-1	-0.75	-	Intergenic	KATNAL1
chr13	111093702	111094035	19276902	19276909	colon-ep	chr13:111093702-111094035	7	333	0.02-0.05	0.8-1	-0.75	-	intron	COL4A2
chr19	10823772	10823914	24302311	24302324	colon-ep	chr19:10823772-10823914	13	142	0.01-0.03	0.78-0.99	-0.75	-	exon,TTS	QTRT1,QTRT1
chr1	2068042	2069063	54316	54345	colon-ep	chr1:2068042-2069063	29	1021	0.02-0.03	0.77-0.97	-0.74	-	intron	PRKCZ
chr2	234545005	234545408	4306224	4306234	colon-ep	chr2:234545005-234545408	10	403	0.01-0.03	0.77-0.98	-0.74	-	promoter-TSS	UGT1A10
chr4	2321976	2322131	6127270	6127283	colon-ep	chr4:2321976-2322131	13	155	0.01-0.02	0.76-0.97	-0.74	-	intron,exon	ZFYVE28,ZFYVE28
chr4	7985063	7985309	6225985	6225996	colon-ep	chr4:7985063-7985309	11	246	0.06-0.12	0.86-1	-0.74	-	intron	ABLIM2
chr6	160511816	160511960	10393593	10393599	colon-ep	chr6:160511816-160511960	6	144	0.01-0.04	0.78-1	-0.74	-	intron	IGF2R
chr8	141573977	141574168	13296879	13296890	colon-ep	chr8:141573977-141574168	11	191	0.02-0.09	0.83-1	-0.74	-	intron	AGO2
chr17	5993587	5993765	22308815	22308827	colon-ep	chr17:5993587-5993765	12	178	0.02-0.05	0.79-1	-0.74	-	intron,exon,intron	WSCD1,WSCD1,WSCD1
chr19	42460874	42460978	24761384	24761392	colon-ep	chr19:42460874-42460978	8	104	0.03-0.05	0.79-1	-0.74	-	TTS,exon	RABAC1,RABAC1
chr2	240940021	240940299	4401780	4401787	colon-ep	chr2:240940021-240940299	7	278	0.07-0.14	0.87-1	-0.73	-	intron	NDUFA10
chr7	73407860	73408102	11272700	11272712	colon-ep	chr7:73407860-73408102	12	242	0.06-0.13	0.86-1	-0.73	-	Intergenic	ELN
chr9	139421948	139422100	14582561	14582569	colon-ep	chr9:139421948-139422100	8	152	0.03-0.07	0.8-1	-0.73	-	intron	NOTCH1
chr11	66631316	66631470	16623683	16623694	colon-ep	chr11:66631316-66631470	11	154	0.03-0.05	0.78-0.98	-0.73	-	exon	PC
chr5	180326166	180326285	9043199	9043207	colon-ep	chr5:180326166-180326285	8	119	0.02-0.05	0.77-1	-0.72	-	exon	BTNL8
chr11	17564364	17565098	16196303	16196309	colon-ep	chr11:17564364-17565098	6	734	0.04-0.08	0.8-1	-0.72	-	intron	USH1C
chr16	4056480	4056563	21211755	21211759	colon-ep	chr16:4056480-4056563	4	83	0.03-0.1	0.82-1	-0.72	-	intron	ADCY9
chr20	33546987	33547680	25383986	25383998	colon-ep	chr20:33546987-33547680	12	693	0-0.06	0.78-1	-0.72	-	intron	MYH7B
chr21	43737125	43737319	26074883	26074894	colon-ep	chr21:43737125-43737319	11	194	0.02-0.04	0.76-1	-0.72	-	Intergenic	TFF3
chr1	17898864	17899074	328937	328941	colon-ep	chr1:17898864-17899074	4	210	0.02-0.05	0.76-1	-0.71	-	intron	ARHGEF10L
chr4	2305646	2305905	6126973	6126988	colon-ep	chr4:2305646-2305905	15	259	0.02-0.04	0.75-0.99	-0.71	-	intron	ZFYVE28
chr7	99723100	99723393	11501980	11501986	colon-ep	chr7:99723100-99723393	6	293	0.08-0.17	0.88-1	-0.71	-	TTS,promoter-TSS	CNPY4,MBLAC1
chr8	142984528	142984693	13322158	13322170	colon-ep	chr8:142984528-142984693	12	165	0.02-0.03	0.74-0.99	-0.71	-	Intergenic	MIR4472-1
chr15	40641553	40641996	20423708	20423714	colon-ep	chr15:40641553-40641996	6	443	0.01-0.04	0.75-1	-0.71	-	Intergenic	PHGR1
chr15	101910966	101912517	21079673	21079709	colon-ep	chr15:101910966-101912517	36	1551	0.04-0.07	0.78-0.98	-0.71	-	intron	PCSK6
chr17	76991224	76991470	23225293	23225313	colon-ep	chr17:76991224-76991470	20	246	0.04-0.09	0.8-0.99	-0.71	-	intron,exon	CANT1,CANT1
chr1	6421300	6421852	142557	142570	colon-ep	chr1:6421300-6421852	13	552	0.05-0.08	0.78-1	-0.7	-	promoter-TSS	ACOT7
chr2	106959116	106959406	3266880	3266901	colon-ep	chr2:106959116-106959406	21	290	0.02-0.07	0.77-0.99	-0.7	-	Intergenic	PLGLA
chr8	145616763	145616986	13389829	13389844	colon-ep	chr8:145616763-145616986	15	223	0.08-0.13	0.83-1	-0.7	-	TTS	CPSF1
chr9	88651299	88651737	13971603	13971613	colon-ep	chr9:88651299-88651737	10	438	0.04-0.08	0.78-1	-0.7	-	intron	GOLM1
chr10	5885834	5886677	14713533	14713543	colon-ep	chr10:5885834-5886677	10	843	0-0.04	0.74-1	-0.7	-	Intergenic	GDI2
chr12	2743102	2743240	17311913	17311924	colon-ep	chr12:2743102-2743240	11	138	0.02-0.04	0.74-1	-0.7	-	intron	CACNA1C
chr12	49186590	49186800	17692385	17692392	colon-ep	chr12:49186590-49186800	7	210	0.03-0.11	0.81-1	-0.7	-	Intergenic	ADCY6
chr17	79224589	79224909	23280959	23280968	colon-ep	chr17:79224589-79224909	9	320	0.09-0.12	0.82-1	-0.7	-	TTS	SLC38A10
chr1	2003650	2003711	51964	51968	colon-ep	chr1:2003650-2003711	4	61	0-0.02	0.71-1	-0.69	-	intron	PRKCZ
chr6	2891961	2892172	9090205	9090223	colon-ep	chr6:2891961-2892172	18	211	0.02-0.04	0.73-0.98	-0.69	-	exon	SERPINB9
chr6	36287267	36288119	9470416	9470429	colon-ep	chr6:36287267-36288119	13	852	0.03-0.04	0.73-0.96	-0.69	-	exon	C6orf222
chr9	136200868	136201191	14502461	14502466	colon-ep	chr9:136200868-136201191	5	323	0.03-0.06	0.75-1	-0.69	-	intron	SURF6
chr16	57025897	57027023	21734993	21735009	colon-ep	chr16:57025897-57027023	16	1126	0.05-0.1	0.79-1	-0.69	-	Intergenic	NLRC5
chr16	89138006	89138097	22154206	22154214	colon-ep	chr16:89138006-89138097	8	91	0.02-0.06	0.75-1	-0.69	-	Intergenic	ACSF3
chr16	89169735	89169938	22155379	22155389	colon-ep	chr16:89169735-89169938	10	203	0.02-0.04	0.73-1	-0.69	-	intron	ACSF3
chr17	63289772	63289933	23025415	23025420	colon-ep	chr17:63289772-63289933	5	161	0.05-0.13	0.82-1	-0.69	-	Intergenic	RGS9
chr1	1062975	1063187	18022	18036	colon-ep	chr1:1062975-1063187	14	212	0.01-0.04	0.72-0.97	-0.68	-	Intergenic	LOC254099
chr2	24712177	24712363	2541662	2541667	colon-ep	chr2:24712177-24712363	5	186	0.02-0.11	0.79-1	-0.68	-	Intergenic	NCOA1
chr2	242716491	242716747	4439813	4439824	colon-ep	chr2:242716491-242716747	11	256	0.01-0.02	0.7-1	-0.68	-	intron	GAL3ST2
chr4	1016253	1016989	6094695	6094734	colon-ep	chr4:1016253-1016989	39	736	0.03-0.05	0.73-0.97	-0.68	-	intron	FGFRL1
chr5	167688176	167688253	8862669	8862672	colon-ep	chr5:167688176-167688253	3	77	0.01-0.06	0.74-1	-0.68	-	intron	TENM2
chr7	959725	959959	10555451	10555469	colon-ep	chr7:959725-959959	18	234	0.04-0.12	0.8-0.98	-0.68	-	intron	ADAP1
chr9	140683121	140683325	14624234	14624258	colon-ep	chr9:140683121-140683325	24	204	0.03-0.07	0.75-0.99	-0.68	-	intron	EHMT1
chr11	65620604	65621696	16602649	16602659	colon-ep	chr11:65620604-65621696	10	1092	0.09-0.15	0.83-1	-0.68	-	intron	SNX32
chr11	66631536	66631717	16623695	16623702	colon-ep	chr11:66631536-66631717	7	181	0.03-0.07	0.75-1	-0.68	-	intron	PC
chr11	68578070	68580042	16661646	16661699	colon-ep	chr11:68578070-68580042	53	1972	0.13-0.19	0.87-0.98	-0.68	-	intron	CPT1A
chr12	122515143	122515580	18367692	18367701	colon-ep	chr12:122515143-122515580	9	437	0.04-0.07	0.75-1	-0.68	-	Intergenic	MLXIP
chr13	114316713	114318363	19339435	19339454	colon-ep	chr13:114316713-114318363	19	1650	0.01-0.05	0.73-0.97	-0.68	-	Intergenic	GRK1
chr17	7162989	7163221	22327338	22327344	colon-ep	chr17:7162989-7163221	6	232	0.02-0.07	0.75-1	-0.68	-	TTS	CLDN7
chr18	46288070	46288232	23717519	23717531	colon-ep	chr18:46288070-46288232	12	162	0.01-0.05	0.73-1	-0.68	-	intron,exon	CTIF,CTIF
chr10	85958400	85958452	15435620	15435623	colon-ep	chr10:85958400-85958452	3	52	0-0.03	0.7-1	-0.67	-	intron	CDHR1
chr14	90139566	90139823	19957502	19957510	colon-ep	chr14:90139566-90139823	8	257	0-0.03	0.7-1	-0.67	-	Intergenic	FOXN3-AS2
chr14	95956451	95956552	20030566	20030571	colon-ep	chr14:95956451-95956552	5	101	0.03-0.12	0.79-1	-0.67	-	Intergenic	SYNE3
chr16	1445605	1445709	21139212	21139218	colon-ep	chr16:1445605-1445709	6	104	0.02-0.05	0.72-1	-0.67	-	intron	UNKL
chr16	1807665	1808394	21151262	21151297	colon-ep	chr16:1807665-1808394	35	729	0.07-0.13	0.8-0.97	-0.67	-	intron	MAPK8IP3
chr16	25189350	25189427	21486045	21486050	colon-ep	chr16:25189350-25189427	5	77	0.03-0.08	0.75-1	-0.67	-	intron,exon	LCMT1,LCMT1
chr17	80773629	80774049	23329498	23329509	colon-ep	chr17:80773629-80774049	11	420	0.01-0.06	0.73-1	-0.67	-	intron	TBCD
chr1	23040683	23042476	405595	405615	colon-ep	chr1:23040683-23042476	20	1793	0.02-0.04	0.7-0.95	-0.66	-	intron	EPHB2
chr1	33321604	33321868	558019	558027	colon-ep	chr1:33321604-33321868	8	264	0.04-0.22	0.88-1	-0.66	-	exon	S100PBP
chr2	239997998	239998230	4383804	4383810	colon-ep	chr2:239997998-239998230	6	232	0.04-0.1	0.76-1	-0.66	-	intron	HDAC4
chr9	98481551	98481786	14083722	14083729	colon-ep	chr9:98481551-98481786	7	235	0.04-0.14	0.8-1	-0.66	-	Intergenic	ERCC6L2
chr9	133286048	133286523	14447388	14447402	colon-ep	chr9:133286048-133286523	14	475	0-0.04	0.7-0.97	-0.66	-	Intergenic	ASS1
chr10	3330430	3331069	14685029	14685055	colon-ep	chr10:3330430-3331069	26	639	0.02-0.05	0.71-0.98	-0.66	-	Intergenic	PITRM1
chr20	55959533	55959798	25656263	25656269	colon-ep	chr20:55959533-55959798	6	265	0.03-0.06	0.72-1	-0.66	-	intron	MIR5095
chr20	62662346	62662467	25787307	25787314	colon-ep	chr20:62662346-62662467	7	121	0.03-0.06	0.72-1	-0.66	-	intron	PRPF6
chr1	1062290	1062636	18000	18012	colon-ep	chr1:1062290-1062636	12	346	0.01-0.05	0.7-0.97	-0.65	-	Intergenic	LOC254099
chr5	10759191	10759506	7690958	7690965	colon-ep	chr5:10759191-10759506	7	315	0.01-0.05	0.7-1	-0.65	-	intron	DAP
chr7	834375	834628	10551141	10551155	colon-ep	chr7:834375-834628	14	253	0.05-0.18	0.83-1	-0.65	-	Intergenic	SUN1
chr9	117162962	117163930	14254697	14254707	colon-ep	chr9:117162962-117163930	10	968	0.02-0.04	0.69-0.99	-0.65	-	TTS	DFNB31
chr16	85514675	85515389	22066892	22066904	colon-ep	chr16:85514675-85515389	12	714	0.01-0.05	0.7-0.98	-0.65	-	Intergenic	GSE1
chr17	76850134	76850257	23221842	23221846	colon-ep	chr17:76850134-76850257	4	123	0.01-0.04	0.69-1	-0.65	-	exon	TIMP2
chr20	6747351	6747566	25157714	25157720	colon-ep	chr20:6747351-6747566	6	215	0.02-0.03	0.68-1	-0.65	-	Intergenic	BMP2
chr5	664202	664415	7563528	7563541	colon-ep	chr5:664202-664415	13	213	0.02-0.05	0.69-1	-0.64	-	exon	TPPP
chr6	35109390	35109499	9454901	9454911	colon-ep	chr6:35109390-35109499	10	109	0.08-0.22	0.86-1	-0.64	-	promoter-TSS	TCP11
chr6	38141667	38142021	9495540	9495552	colon-ep	chr6:38141667-38142021	12	354	0.03-0.06	0.7-1	-0.64	-	exon	BTBD9
chr6	134357485	134357956	10153493	10153499	colon-ep	chr6:134357485-134357956	6	471	0.06-0.11	0.75-1	-0.64	-	intron	SLC2A12
chr8	61789551	61790077	12700432	12700454	colon-ep	chr8:61789551-61790077	22	526	0.04-0.25	0.89-1	-0.64	-	Intergenic	LOC100130298
chr9	136291089	136291428	14504770	14504783	colon-ep	chr9:136291089-136291428	13	339	0.03-0.07	0.71-0.98	-0.64	-	exon	ADAMTS13
chr13	22794738	22795685	18596521	18596538	colon-ep	chr13:22794738-22795685	17	947	0.01-0.03	0.67-0.95	-0.64	-	Intergenic	LINC00424
chr14	104547801	104548165	20158530	20158541	colon-ep	chr14:104547801-104548165	11	364	0.03-0.06	0.7-1	-0.64	-	Intergenic	ASPG
chr15	41120875	41121868	20431888	20431901	colon-ep	chr15:41120875-41121868	13	993	0.01-0.04	0.68-1	-0.64	-	intron	PPP1R14D
chr16	2141861	2142028	21162740	21162753	colon-ep	chr16:2141861-2142028	13	167	0.02-0.04	0.68-1	-0.64	-	intron,exon	PKD1,PKD1
chr19	42213623	42214673	24757025	24757041	colon-ep	chr19:42213623-42214673	16	1050	0.03-0.05	0.69-0.96	-0.64	-	intron	CEACAM5
chr22	42734414	42734587	26577936	26577949	colon-ep	chr22:42734414-42734587	13	173	0.04-0.07	0.71-0.96	-0.64	-	Intergenic	LOC388906
chr1	3239277	3239380	87692	87697	colon-ep	chr1:3239277-3239380	5	103	0.08-0.16	0.79-1	-0.63	-	intron	PRDM16
chr1	45050623	45050808	703025	703029	colon-ep	chr1:45050623-45050808	4	185	0.01-0.05	0.68-1	-0.63	-	intron	RNF220
chr2	138939198	138940993	3570859	3570870	colon-ep	chr2:138939198-138940993	11	1795	0.03-0.12	0.75-1	-0.63	-	Intergenic	HNMT
chr5	1292294	1292403	7580807	7580811	colon-ep	chr5:1292294-1292403	4	109	0.03-0.07	0.7-1	-0.63	-	intron	TERT
chr6	11805360	11806736	9190816	9190838	colon-ep	chr6:11805360-11806736	22	1376	0.02-0.05	0.68-0.97	-0.63	-	Intergenic	ADTRP
chr7	960246	960351	10555488	10555496	colon-ep	chr7:960246-960351	8	105	0.05-0.13	0.76-1	-0.63	-	intron	ADAP1
chr11	1444733	1444907	16025321	16025331	colon-ep	chr11:1444733-1444907	10	174	0.02-0.05	0.68-1	-0.63	-	intron	BRSK2
chr13	42546177	42547356	18779526	18779535	colon-ep	chr13:42546177-42547356	9	1179	0.02-0.1	0.73-1	-0.63	-	intron	VWA8-AS1
chr1	26503193	26503624	458365	458375	colon-ep	chr1:26503193-26503624	10	431	0.11-0.19	0.81-1	-0.62	-	promoter-TSS	CNKSR1
chr7	73181073	73181406	11268758	11268768	colon-ep	chr7:73181073-73181406	10	333	0.01-0.1	0.72-0.97	-0.62	-	Intergenic	CLDN3
chr11	1258312	1258485	16019502	16019511	colon-ep	chr11:1258312-1258485	9	173	0.07-0.1	0.72-0.96	-0.62	-	exon	MUC5B
chr13	37495535	37496010	18739991	18739999	colon-ep	chr13:37495535-37496010	8	475	0.08-0.25	0.87-1	-0.62	-	Intergenic	SMAD9
chr14	60032188	60032926	19685141	19685151	colon-ep	chr14:60032188-60032926	10	738	0.06-0.11	0.73-1	-0.62	-	intron	CCDC175
chr17	4042339	4042830	22274522	22274532	colon-ep	chr17:4042339-4042830	10	491	0.02-0.05	0.67-1	-0.62	-	intron	ZZEF1
chr17	48844250	48845017	22875760	22875773	colon-ep	chr17:48844250-48845017	13	767	0.03-0.06	0.68-0.99	-0.62	-	exon	LINC00483
chr17	73719885	73720309	23156591	23156602	colon-ep	chr17:73719885-73720309	11	424	0.04-0.07	0.69-1	-0.62	-	promoter-TSS	ITGB4
chr1	1067380	1067549	18215	18228	colon-ep	chr1:1067380-1067549	13	169	0.06-0.09	0.7-0.96	-0.61	-	Intergenic	LOC254099
chr1	6534794	6534952	145968	145976	colon-ep	chr1:6534794-6534952	8	158	0.09-0.16	0.77-1	-0.61	-	intron	PLEKHG5
chr2	469727	469857	2291078	2291089	colon-ep	chr2:469727-469857	11	130	0.01-0.05	0.66-1	-0.61	-	Intergenic	FAM150B
chr3	141064310	141064824	5600080	5600085	colon-ep	chr3:141064310-141064824	5	514	0.06-0.18	0.79-1	-0.61	-	intron	ZBTB38
chr6	39904460	39905663	9511391	9511397	colon-ep	chr6:39904460-39905663	6	1203	0.08-0.12	0.73-1	-0.61	-	Intergenic	MOCS1
chr7	50748797	50749099	11058207	11058215	colon-ep	chr7:50748797-50749099	8	302	0.04-0.12	0.73-1	-0.61	-	intron	GRB10
chr8	144343888	144344051	13351660	13351674	colon-ep	chr8:144343888-144344051	14	163	0.04-0.07	0.68-1	-0.61	-	exon	ZFP41
chr9	120532559	120533562	14278578	14278585	colon-ep	chr9:120532559-120533562	7	1003	0-0.02	0.63-1	-0.61	-	Intergenic	TLR4
chr9	140683345	140683528	14624258	14624271	colon-ep	chr9:140683345-140683528	13	183	0.01-0.07	0.68-1	-0.61	-	intron	EHMT1
chr10	11978529	11978992	14779897	14779904	colon-ep	chr10:11978529-11978992	7	463	0-0.04	0.65-1	-0.61	-	intron	UPF2
chr10	123810032	123810060	15802557	15802561	colon-ep	chr10:123810032-123810060	4	28	0.03-0.11	0.72-1	-0.61	-	exon	TACC2
chr11	34244282	34244712	16319097	16319106	colon-ep	chr11:34244282-34244712	9	430	0.01-0.03	0.64-0.97	-0.61	-	intron	ABTB2
chr11	126300758	126301005	17179965	17179970	colon-ep	chr11:126300758-126301005	5	247	0.01-0.07	0.68-1	-0.61	-	TTS,exon	KIRREL3,KIRREL3
chr12	121882371	121882582	18353585	18353594	colon-ep	chr12:121882371-121882582	9	211	0.07-0.1	0.71-1	-0.61	-	intron	KDM2B
chr15	35990588	35991299	20387928	20387935	colon-ep	chr15:35990588-35991299	7	711	0.05-0.1	0.71-1	-0.61	-	intron	ATPBD4-AS1
chr16	87778775	87779046	22114145	22114158	colon-ep	chr16:87778775-87779046	13	271	0.05-0.22	0.83-1	-0.61	-	intron	KLHDC4
chr17	33513345	33514950	22637619	22637629	colon-ep	chr17:33513345-33514950	10	1605	0-0.04	0.65-1	-0.61	-	exon	UNC45B
chr17	78821726	78822183	23267888	23267904	colon-ep	chr17:78821726-78822183	16	457	0.06-0.08	0.69-0.98	-0.61	-	intron	RPTOR
chr18	72839720	72839844	23932335	23932340	colon-ep	chr18:72839720-72839844	5	124	0.01-0.03	0.64-1	-0.61	-	Intergenic	ZADH2
chr1	42630181	42630437	672614	672622	colon-ep	chr1:42630181-42630437	8	256	0.02-0.03	0.63-1	-0.6	-	intron	GUCA2A
chr5	1201792	1201913	7577767	7577776	colon-ep	chr5:1201792-1201913	9	121	0.03-0.07	0.67-0.96	-0.6	-	exon	SLC6A19
chr6	91007665	91007924	9856209	9856215	colon-ep	chr6:91007665-91007924	6	259	0.04-0.13	0.73-1	-0.6	-	Intergenic	BACH2
chr11	134338296	134338706	17266410	17266420	colon-ep	chr11:134338296-134338706	10	410	0.02-0.03	0.63-0.94	-0.6	-	intron	LOC283177
chr14	65408050	65409279	19733729	19733741	colon-ep	chr14:65408050-65409279	12	1229	0.02-0.05	0.65-1	-0.6	-	intron	GPX2
chr14	95875657	95875859	20029391	20029397	colon-ep	chr14:95875657-95875859	6	202	0.1-0.13	0.73-1	-0.6	-	exon	LINC00341
chr15	52369111	52369238	20543092	20543096	colon-ep	chr15:52369111-52369238	4	127	0.07-0.16	0.76-1	-0.6	-	Intergenic	BCL2L10
chr18	77713138	77713229	24013942	24013946	colon-ep	chr18:77713138-77713229	4	91	0.04-0.06	0.66-1	-0.6	-	Intergenic	PQLC1
chr19	2213373	2213564	24098797	24098803	colon-ep	chr19:2213373-2213564	6	191	0.02-0.05	0.65-1	-0.6	-	intron	DOT1L
chr2	177026835	177027324	3841161	3841178	colon-ep	chr2:177026835-177027324	17	489	0.9-0.93	0.05-0.3	0.6	+	Intergenic	HOXD3
chr20	42875708	42876292	25489605	25489645	colon-ep	chr20:42875708-42876292	40	584	0.83-0.89	0.01-0.23	0.6	+	exon	GDAP1L1
chr21	43182212	43182444	26063588	26063597	colon-ep	chr21:43182212-43182444	9	232	0.8-0.85	0-0.2	0.6	+	intron	RIPK4
chr14	38679760	38680291	19527112	19527143	colon-ep	chr14:38679760-38680291	31	531	0.88-0.93	0.01-0.27	0.61	+	exon	SSTR1
chr4	11428915	11429104	6274457	6274471	colon-ep	chr4:11428915-11429104	14	189	0.92-0.94	0-0.27	0.65	+	intron	HS3ST1
chr4	94755520	94755934	6843218	6843241	colon-ep	chr4:94755520-94755934	23	414	0.92-0.95	0.01-0.27	0.65	+	Intergenic	ATOH1
chr3	169376046	169376730	5789742	5789769	colon-ep	chr3:169376046-169376730	27	684	0.82-0.86	0-0.16	0.66	+	intron	MECOM
chr20	22557584	22557747	25285388	25285403	colon-ep	chr20:22557584-22557747	15	163	0.81-0.91	0-0.14	0.67	+	intron	LINC00261
chr3	194360605	194360831	6012873	6012879	Endo-CPEC	chr3:194360605-194360831	6	226	0-0.06	0.82-1	-0.76	-	TTS	LSG1
chr12	19565810	19565937	17484098	17484110	Endo-CPEC	chr12:19565810-19565937	12	127	0.02-0.13	0.87-1	-0.74	-	Intergenic	AEBP2
chr10	62072793	62074012	15213608	15213617	Endo-CPEC	chr10:62072793-62074012	9	1219	0-0.03	0.75-1	-0.72	-	intron	ANK3
chr5	54131694	54132325	7985750	7985757	Endo-CPEC	chr5:54131694-54132325	7	631	0-0	0.69-1	-0.69	-	Intergenic	ESM1
chr8	119023949	119024199	13104902	13104910	Endo-CPEC	chr8:119023949-119024199	8	250	0-0	0.64-1	-0.64	-	intron	EXT1
chr17	73505628	73506141	23151469	23151480	Endo-CPEC	chr17:73505628-73506141	11	513	0.01-0.02	0.66-1	-0.64	-	intron	CASKIN2
chr13	111989473	111990467	19291910	19291927	Endo-CPEC	chr13:111989473-111990467	17	994	0.03-0.09	0.72-1	-0.63	-	intron	TEX29
chr16	2220877	2221058	21165999	21166009	Endo-CPEC	chr16:2220877-2221058	10	181	0-0.02	0.65-0.98	-0.63	-	intron	TRAF7
chr6	168393984	168394208	10483964	10483976	Endo-CPEC	chr6:168393984-168394208	12	224	0.01-0.05	0.67-0.98	-0.62	-	Intergenic	HGC6.3
chr10	133760345	133760716	15933616	15933630	Endo-CPEC	chr10:133760345-133760716	14	371	0.07-0.21	0.8-1	-0.59	-	Intergenic	PPP2R2D
chr4	8084145	8084192	6228172	6228176	Endo-CPEC	chr4:8084145-8084192	4	47	0-0.05	0.62-1	-0.57	-	intron	ABLIM2
chr18	74731107	74732604	23959136	23959161	Endo-CPEC	chr18:74731107-74732604	25	1497	0.26-0.31	0.88-1	-0.57	-	intron	MBP
chr5	80362924	80364701	8203023	8203035	Endo-CPEC	chr5:80362924-80364701	12	1777	0.02-0.15	0.71-0.98	-0.56	-	intron	RASGRF2
chr2	121991815	121991990	3413552	3413557	Endo-CPEC	chr2:121991815-121991990	5	175	0.05-0.12	0.67-1	-0.55	-	intron	TFCP2L1
chr15	56148546	56148806	20574242	20574247	Endo-CPEC	chr15:56148546-56148806	5	260	0-0.1	0.65-1	-0.55	-	intron	NEDD4
chr15	99449634	99449840	21045910	21045914	Endo-CPEC	chr15:99449634-99449840	4	206	0.03-0.17	0.72-1	-0.55	-	intron	IGF1R
chr1	86048617	86048902	1028375	1028381	Endo-CPEC	chr1:86048617-86048902	6	285	0.01-0.02	0.56-1	-0.54	-	exon	CYR61
chr9	131465926	131466367	14412226	14412248	Endo-CPEC	chr9:131465926-131466367	22	441	0.01-0.03	0.57-0.96	-0.54	-	intron	PKN3
chr17	820951	821115	22203470	22203481	Endo-CPEC	chr17:820951-821115	11	164	0.07-0.24	0.78-1	-0.54	-	intron	NXN
chr2	1997893	1998165	2316417	2316426	Endo-CPEC	chr2:1997893-1998165	9	272	0-0.21	0.74-1	-0.53	-	intron	MYT1L
chr3	50357012	50357413	4905876	4905895	Endo-CPEC	chr3:50357012-50357413	19	401	0.17-0.27	0.8-0.98	-0.53	-	intron	HYAL1
chr5	55479109	55479659	7998749	7998754	Endo-CPEC	chr5:55479109-55479659	5	550	0.02-0.08	0.61-1	-0.53	-	exon	ANKRD55
chr5	138842004	138842274	8615611	8615618	Endo-CPEC	chr5:138842004-138842274	7	270	0-0	0.53-1	-0.53	-	intron	ECSCR
chr5	141059766	141060027	8648308	8648323	Endo-CPEC	chr5:141059766-141060027	15	261	0.03-0.19	0.72-0.99	-0.53	-	exon	ARAP3
chr13	114770495	114770676	19346561	19346573	Endo-CPEC	chr13:114770495-114770676	12	181	0-0.09	0.62-0.98	-0.53	-	intron	RASA3
chr1	94513994	94514562	1096332	1096343	Endo-CPEC	chr1:94513994-94514562	11	568	0-0.03	0.55-0.98	-0.52	-	intron	ABCA4
chr1	22264489	22265175	393438	393456	Endo-CPEC	chr1:22264489-22265175	18	686	0.03-0.09	0.6-0.97	-0.51	-	promoter-TSS	HSPG2
chr1	33363113	33363421	558842	558847	Endo-CPEC	chr1:33363113-33363421	5	308	0-0.08	0.59-1	-0.51	-	intron	TMEM54
chr1	46087002	46087125	717204	717210	Endo-CPEC	chr1:46087002-46087125	6	123	0-0.06	0.57-0.96	-0.51	-	exon	CCDC17
chr10	35863528	35863748	15025439	15025444	Endo-CPEC	chr10:35863528-35863748	5	220	0.15-0.32	0.83-1	-0.51	-	Intergenic	GJD4
chr13	114126663	114127053	19334592	19334608	Endo-CPEC	chr13:114126663-114127053	16	390	0.14-0.25	0.76-0.98	-0.51	-	intron	DCUN1D2
chr14	81785079	81785433	19898036	19898044	Endo-CPEC	chr14:81785079-81785433	8	354	0.2-0.37	0.88-1	-0.51	-	intron	STON2
chr15	48440396	48442278	20509485	20509499	Endo-CPEC	chr15:48440396-48442278	14	1882	0-0.02	0.53-1	-0.51	-	intron	MYEF2
chr16	28223880	28224600	21518603	21518620	Endo-CPEC	chr16:28223880-28224600	17	720	0.12-0.24	0.75-0.99	-0.51	-	promoter-TSS	XPO6
chr1	22270518	22270824	393542	393551	Endo-CPEC	chr1:22270518-22270824	9	306	0.02-0.05	0.55-1	-0.5	-	Intergenic	HSPG2
chr2	235906203	235906259	4321519	4321526	Endo-CPEC	chr2:235906203-235906259	7	56	0.01-0.31	0.81-1	-0.5	-	intron	SH3BP4
chr6	82732334	82733439	9794389	9794396	Endo-CPEC	chr6:82732334-82733439	7	1105	0.02-0.12	0.62-1	-0.5	-	Intergenic	IBTK
chr13	102103229	102103931	19201110	19201114	Endo-CPEC	chr13:102103229-102103931	4	702	0.04-0.11	0.61-1	-0.5	-	promoter-TSS	ITGBL1
chr22	19554687	19555163	26223681	26223701	Endo-CPEC	chr22:19554687-19555163	20	476	0.21-0.3	0.8-0.98	-0.5	-	promoter-TSS	LOC150185
chr3	69337910	69338844	5079964	5079980	Endo-CPEC	chr3:69337910-69338844	16	934	0.01-0.05	0.54-0.99	-0.49	-	intron	FRMD4B
chr10	34815182	34815780	15012953	15012961	Endo-CPEC	chr10:34815182-34815780	8	598	0.02-0.08	0.57-0.97	-0.49	-	intron	PARD3
chr12	124925719	124926374	18411707	18411725	Endo-CPEC	chr12:124925719-124926374	18	655	0-0.08	0.57-0.99	-0.49	-	intron	NCOR2
chr16	80972238	80972511	21996932	21996939	Endo-CPEC	chr16:80972238-80972511	7	273	0-0.01	0.5-0.97	-0.49	-	Intergenic	CENPN
chr2	8010703	8011624	2379439	2379445	Endo-CPEC	chr2:8010703-8011624	6	921	0.07-0.23	0.71-1	-0.48	-	Intergenic	LOC339788
chr2	134580663	134581060	3535960	3535966	Endo-CPEC	chr2:134580663-134581060	6	397	0.02-0.18	0.66-0.96	-0.48	-	Intergenic	NCKAP5
chr4	62359319	62360002	6627345	6627352	Endo-CPEC	chr4:62359319-62360002	7	683	0.03-0.13	0.61-1	-0.48	-	Intergenic	LPHN3
chr5	67979834	67981498	8086279	8086288	Endo-CPEC	chr5:67979834-67981498	9	1664	0.15-0.24	0.72-1	-0.48	-	Intergenic	PIK3R1
chr13	21371373	21372011	18579011	18579016	Endo-CPEC	chr13:21371373-21372011	5	638	0-0.06	0.54-1	-0.48	-	intron	XPO4
chr1	59374707	59375371	844786	844790	Endo-CPEC	chr1:59374707-59375371	4	664	0-0.02	0.49-1	-0.47	-	Intergenic	LOC100131060
chr3	53700338	53700470	4949070	4949077	Endo-CPEC	chr3:53700338-53700470	7	132	0.07-0.27	0.74-1	-0.47	-	exon	CACNA1D
chr8	96571940	96572524	12945043	12945051	Endo-CPEC	chr8:96571940-96572524	8	584	0-0.05	0.52-0.92	-0.47	-	intron	LOC100616530
chr11	75180032	75180904	16757013	16757024	Endo-CPEC	chr11:75180032-75180904	11	872	0-0.05	0.52-0.96	-0.47	-	intron	GDPD5
chr7	142984797	142984913	11880361	11880367	Endo-CPEC	chr7:142984797-142984913	6	116	0.14-0.25	0.71-1	-0.46	-	promoter-TSS	CASP2
chr11	35663067	35663329	16330717	16330721	Endo-CPEC	chr11:35663067-35663329	4	262	0-0.04	0.5-0.97	-0.46	-	Intergenic	TRIM44
chr14	77351761	77352081	19859637	19859644	Endo-CPEC	chr14:77351761-77352081	7	320	0.12-0.22	0.68-0.97	-0.46	-	Intergenic	C14orf166B
chr14	105902760	105902996	20194612	20194623	Endo-CPEC	chr14:105902760-105902996	11	236	0.19-0.3	0.76-1	-0.46	-	intron	MTA1
chr15	43481505	43482333	20465347	20465355	Endo-CPEC	chr15:43481505-43482333	8	828	0.03-0.11	0.57-1	-0.46	-	intron	CCNDBP1
chr16	52641015	52642558	21690281	21690298	Endo-CPEC	chr16:52641015-52642558	17	1543	0.12-0.22	0.68-0.95	-0.46	-	promoter-TSS	LOC643714
chr3	16525577	16526088	4612498	4612506	Endo-CPEC	chr3:16525577-16526088	8	511	0-0.01	0.46-0.97	-0.45	-	intron	RFTN1
chr4	10079385	10079449	6262892	6262901	Endo-CPEC	chr4:10079385-10079449	9	64	0.15-0.25	0.7-0.98	-0.45	-	TTS	MIR3138
chr6	112557932	112558320	10009855	10009860	Endo-CPEC	chr6:112557932-112558320	5	388	0.07-0.15	0.6-1	-0.45	-	intron	LAMA4
chr10	88717494	88717748	15460223	15460227	Endo-CPEC	chr10:88717494-88717748	4	254	0-0.01	0.46-0.96	-0.45	-	promoter-TSS	SNCG
chr12	6280882	6281002	17357202	17357213	Endo-CPEC	chr12:6280882-6281002	11	120	0.01-0.19	0.64-1	-0.45	-	Intergenic	CD9
chr14	105436827	105437142	20180947	20180954	Endo-CPEC	chr14:105436827-105437142	7	315	0.02-0.04	0.49-0.96	-0.45	-	intron	AHNAK2
chr19	11279204	11279631	24313415	24313425	Endo-CPEC	chr19:11279204-11279631	10	427	0-0.04	0.49-1	-0.45	-	intron	KANK2
chr8	102464327	102464534	12997034	12997039	Endo-CPEC	chr8:102464327-102464534	5	207	0-0.06	0.5-1	-0.44	-	Intergenic	GRHL2
chr9	123553542	123554362	14299701	14299706	Endo-CPEC	chr9:123553542-123554362	5	820	0.08-0.14	0.58-1	-0.44	-	intron	FBXW2
chr9	134590237	134590469	14473826	14473833	Endo-CPEC	chr9:134590237-134590469	7	232	0.01-0.07	0.51-0.96	-0.44	-	intron	RAPGEF1
chr16	89647710	89647915	22169582	22169596	Endo-CPEC	chr16:89647710-89647915	14	205	0.01-0.05	0.49-0.99	-0.44	-	intron	CPNE7
chr1	68640259	68641127	920020	920027	Endo-CPEC	chr1:68640259-68641127	7	868	0.18-0.24	0.67-1	-0.43	-	intron	WLS
chr15	41779223	41779671	20443159	20443170	Endo-CPEC	chr15:41779223-41779671	11	448	0.04-0.17	0.6-0.97	-0.43	-	Intergenic	ITPKA
chr15	81295389	81296451	20855184	20855220	Endo-CPEC	chr15:81295389-81296451	36	1062	0.14-0.28	0.71-0.98	-0.43	-	exon	MESDC1
chr16	1598763	1598867	21145129	21145137	Endo-CPEC	chr16:1598763-1598867	8	104	0.11-0.15	0.58-1	-0.43	-	intron	TMEM204
chr19	3768001	3768088	24146883	24146888	Endo-CPEC	chr19:3768001-3768088	5	87	0.1-0.21	0.64-1	-0.43	-	TTS,TTS	MRPL54,RAX2
chr19	45719982	45720142	24809626	24809630	Endo-CPEC	chr19:45719982-45720142	4	160	0.06-0.16	0.59-1	-0.43	-	intron	EXOC3L2
chr1	3331895	3332066	90327	90336	Endo-CPEC	chr1:3331895-3332066	9	171	0.02-0.05	0.47-1	-0.42	-	intron	PRDM16
chr2	17482258	17482564	2479837	2479840	Endo-CPEC	chr2:17482258-17482564	3	306	0.11-0.27	0.69-1	-0.42	-	Intergenic	RAD51AP2
chr3	185374548	185374614	5930414	5930417	Endo-CPEC	chr3:185374548-185374614	3	66	0-0.08	0.5-1	-0.42	-	intron	IGF2BP2
chr14	23321005	23321148	19398678	19398681	Endo-CPEC	chr14:23321005-23321148	3	143	0.05-0.08	0.5-1	-0.42	-	Intergenic	MMP14
chr14	69472725	69472901	19770075	19770079	Endo-CPEC	chr14:69472725-69472901	4	176	0.04-0.18	0.6-1	-0.42	-	Intergenic	ACTN1-AS1
chr14	104622128	104622266	20160929	20160935	Endo-CPEC	chr14:104622128-104622266	6	138	0-0.01	0.43-1	-0.42	-	intron	KIF26A
chr14	105796697	105796899	20191528	20191538	Endo-CPEC	chr14:105796697-105796899	10	202	0.11-0.23	0.65-0.99	-0.42	-	intron	PACS2
chr19	607568	607922	24034119	24034128	Endo-CPEC	chr19:607568-607922	9	354	0.25-0.4	0.82-0.99	-0.42	-	intron	HCN2
chr1	23080404	23081157	406127	406139	Endo-CPEC	chr1:23080404-23081157	12	753	0.32-0.39	0.8-0.97	-0.41	-	intron	EPHB2
chr5	149680291	149681306	8720409	8720420	Endo-CPEC	chr5:149680291-149681306	11	1015	0.07-0.18	0.59-0.96	-0.41	-	intron	ARSI
chr5	170877349	170877460	8894202	8894207	Endo-CPEC	chr5:170877349-170877460	5	111	0-0.08	0.49-1	-0.41	-	intron	FGF18
chr6	1766046	1766274	9078112	9078118	Endo-CPEC	chr6:1766046-1766274	6	228	0.11-0.2	0.61-1	-0.41	-	intron	GMDS
chr9	27408035	27408134	13612695	13612698	Endo-CPEC	chr9:27408035-27408134	3	99	0-0.04	0.45-1	-0.41	-	intron	MOB3B
chr9	138749560	138749685	14562420	14562423	Endo-CPEC	chr9:138749560-138749685	3	125	0.05-0.13	0.54-1	-0.41	-	intron	CAMSAP1
chr9	139549394	139549603	14586597	14586604	Endo-CPEC	chr9:139549394-139549603	7	209	0.1-0.21	0.62-0.92	-0.41	-	Intergenic	EGFL7
chr21	48018741	48018927	26172986	26172994	Endo-CPEC	chr21:48018741-48018927	8	186	0.11-0.18	0.59-1	-0.41	-	exon	S100B
chr1	3062540	3062594	82375	82381	Endo-CPEC	chr1:3062540-3062594	6	54	0.01-0.06	0.46-0.95	-0.4	-	intron	PRDM16
chr7	65617216	65617363	11175849	11175854	Endo-CPEC	chr7:65617216-65617363	5	147	0.11-0.26	0.66-1	-0.4	-	exon	CRCP
chr10	30317521	30317689	14970280	14970287	Endo-CPEC	chr10:30317521-30317689	7	168	0.08-0.21	0.61-0.99	-0.4	-	exon	KIAA1462
chr11	126687450	126687627	17184876	17184879	Endo-CPEC	chr11:126687450-126687627	3	177	0-0.1	0.5-1	-0.4	-	intron	KIRREL3
chr2	237074693	237074856	4340442	4340454	Endo-CPEC	chr2:237074693-237074856	12	163	0.64-0.72	0.01-0.24	0.4	+	exon	GBX2
chr6	5994617	5995203	9129959	9129989	Endo-CPEC	chr6:5994617-5995203	30	586	0.73-0.77	0.05-0.32	0.41	+	Intergenic	NRN1
chr11	128555970	128556342	17199509	17199523	Endo-CPEC	chr11:128555970-128556342	14	372	0.61-0.79	0.01-0.19	0.42	+	promoter-TSS	FLI1
chr19	49223904	49224441	24886587	24886626	Endo-CPEC	chr19:49223904-49224441	39	537	0.72-0.84	0.01-0.26	0.46	+	promoter-TSS	MAMSTR
chr22	47560382	47560517	26675423	26675431	Endo-LSEC	chr22:47560382-47560517	8	135	0-0.03	0.86-1	-0.83	-	intron	TBC1D22A
chr15	68097056	68097213	20701619	20701627	Endo-LSEC	chr15:68097056-68097213	8	157	0-0.04	0.7-0.96	-0.66	-	intron	MAP2K5
chr8	119344877	119345133	13107467	13107471	Endo-LSEC	chr8:119344877-119345133	4	256	0-0.02	0.63-1	-0.61	-	intron	SAMD12
chr12	50041247	50041566	17707533	17707542	Endo-LSEC	chr12:50041247-50041566	9	319	0.03-0.08	0.66-0.99	-0.58	-	intron,exon	FMNL3,FMNL3
chr1	4237464	4237671	108975	108982	Endo-LSEC	chr1:4237464-4237671	7	207	0-0.08	0.65-0.97	-0.57	-	Intergenic	LOC284661
chr4	901981	902195	6090310	6090320	Endo-LSEC	chr4:901981-902195	10	214	0.07-0.19	0.75-0.98	-0.56	-	intron	GAK
chr6	4923074	4923140	9117871	9117876	Endo-LSEC	chr6:4923074-4923140	5	66	0-0.21	0.76-1	-0.55	-	intron	CDYL
chr11	64321875	64322147	16573456	16573465	Endo-LSEC	chr11:64321875-64322147	9	272	0-0.04	0.59-1	-0.55	-	promoter-TSS,Intergenic	SLC22A11,SLC22A11
chr15	76014831	76015008	20795680	20795685	Endo-LSEC	chr15:76014831-76015008	5	177	0.05-0.17	0.72-1	-0.55	-	Intergenic	ODF3L1
chr7	131217619	131217878	11769262	11769271	Endo-LSEC	chr7:131217619-131217878	9	259	0.03-0.14	0.69-0.91	-0.55	-	intron	PODXL
chr18	77219470	77219516	23998533	23998539	Endo-LSEC	chr18:77219470-77219516	6	46	0.11-0.19	0.73-1	-0.54	-	intron	NFATC1
chr1	16460535	16460840	304194	304212	Endo-LSEC	chr1:16460535-16460840	18	305	0.06-0.21	0.74-0.97	-0.53	-	intron	EPHA2
chr12	12938082	12938658	17434946	17434958	Endo-LSEC	chr12:12938082-12938658	12	576	0-0.07	0.59-0.97	-0.52	-	promoter-TSS	APOLD1
chr12	57390759	57390846	17804891	17804895	Endo-LSEC	chr12:57390759-57390846	4	87	0-0.22	0.74-1	-0.52	-	TTS	GPR182
chr15	68096862	68097021	20701610	20701618	Endo-LSEC	chr15:68096862-68097021	8	159	0-0.19	0.71-1	-0.52	-	intron	MAP2K5
chr7	2753496	2753799	10611312	10611322	Endo-LSEC	chr7:2753496-2753799	10	303	0.1-0.2	0.71-0.95	-0.51	-	exon	AMZ1
chr11	36078752	36079122	16334409	16334417	Endo-LSEC	chr11:36078752-36079122	8	370	0.03-0.08	0.59-0.97	-0.51	-	intron	LDLRAD3
chr16	1562267	1562489	21143867	21143878	Endo-LSEC	chr16:1562267-1562489	11	222	0.03-0.14	0.65-0.98	-0.51	-	intron	IFT140
chr17	27491260	27491669	22567772	22567776	Endo-LSEC	chr17:27491260-27491669	4	409	0.01-0.11	0.62-0.93	-0.51	-	intron	MYO18A
chr9	138900552	138900629	14566197	14566206	Endo-LSEC	chr9:138900552-138900629	9	77	0.06-0.2	0.68-1	-0.48	-	exon	NACC2
chr1	37271814	37271872	605757	605764	Endo-LSEC	chr1:37271814-37271872	7	58	0.08-0.3	0.77-1	-0.47	-	exon	GRIK3
chr13	28903848	28904135	18665137	18665145	Endo-LSEC	chr13:28903848-28904135	8	287	0-0	0.47-0.95	-0.47	-	intron	FLT1
chr17	1975093	1975420	22235918	22235937	Endo-LSEC	chr17:1975093-1975420	19	327	0-0.07	0.54-0.98	-0.47	-	intron	SMG6
chr2	242028980	242029125	4424482	4424487	Endo-LSEC	chr2:242028980-242029125	5	145	0.09-0.23	0.69-1	-0.46	-	intron	MTERFD2
chr4	1227142	1227401	6099960	6099971	Endo-LSEC	chr4:1227142-1227401	11	259	0-0.15	0.61-1	-0.46	-	intron	CTBP1
chr8	123618315	123618638	13137739	13137743	Endo-LSEC	chr8:123618315-123618638	4	323	0-0.04	0.5-1	-0.46	-	Intergenic	ZHX2
chr10	132892289	132892371	15920247	15920252	Endo-LSEC	chr10:132892289-132892371	5	82	0.01-0.18	0.63-0.96	-0.45	-	intron	TCERG1L
chr11	72350401	72350478	16724617	16724621	Endo-LSEC	chr11:72350401-72350478	4	77	0-0.15	0.6-1	-0.45	-	intron	PDE2A
chr19	4983547	4983872	24181528	24181541	Endo-LSEC	chr19:4983547-4983872	13	325	0.08-0.15	0.6-0.98	-0.45	-	intron	KDM4B
chr20	60861079	60861399	25733171	25733180	Endo-LSEC	chr20:60861079-60861399	9	320	0-0.07	0.52-0.99	-0.45	-	intron	OSBPL2
chr1	9925906	9926187	204955	204958	Endo-LSEC	chr1:9925906-9926187	3	281	0.04-0.25	0.69-1	-0.44	-	intron	CTNNBIP1
chr4	38053307	38053613	6459309	6459322	Endo-LSEC	chr4:38053307-38053613	13	306	0.07-0.16	0.6-0.98	-0.44	-	intron	TBC1D1
chr7	134387385	134387642	11797589	11797593	Endo-LSEC	chr7:134387385-134387642	4	257	0-0.14	0.58-1	-0.44	-	Intergenic	BPGM
chr10	121169474	121169569	15773254	15773263	Endo-LSEC	chr10:121169474-121169569	9	95	0-0.11	0.55-1	-0.44	-	intron	GRK5
chr11	1534550	1534706	16028128	16028131	Endo-LSEC	chr11:1534550-1534706	3	156	0.04-0.28	0.72-1	-0.44	-	intron	MOB2
chr19	11707061	11707247	24323708	24323715	Endo-LSEC	chr19:11707061-11707247	7	186	0-0.27	0.71-0.99	-0.44	-	Intergenic,promoter-TSS	ZNF627,ZNF627
chr11	1313984	1314237	16021448	16021463	Endo-LSEC	chr11:1313984-1314237	15	253	0.16-0.39	0.83-0.97	-0.44	-	intron	TOLLIP
chr4	7783873	7783941	6222535	6222539	Endo-LSEC	chr4:7783873-7783941	4	68	0-0.01	0.44-1	-0.43	-	intron	AFAP1
chr8	128938528	128938855	13188195	13188204	Endo-LSEC	chr8:128938528-128938855	9	327	0-0.01	0.44-0.96	-0.43	-	intron	PVT1
chr2	109891866	109891993	3294278	3294283	Endo-LSEC	chr2:109891866-109891993	5	127	0-0.07	0.49-1	-0.42	-	intron	SH3RF3
chr2	121523369	121523652	3406210	3406222	Endo-LSEC	chr2:121523369-121523652	12	283	0.02-0.05	0.47-0.97	-0.42	-	Intergenic	GLI2
chr5	38403622	38403830	7898841	7898846	Endo-LSEC	chr5:38403622-38403830	5	208	0-0.01	0.43-0.94	-0.42	-	promoter-TSS	EGFLAM
chr5	115897891	115898547	8428788	8428798	Endo-LSEC	chr5:115897891-115898547	10	656	0.11-0.34	0.76-1	-0.42	-	intron	SEMA6A
chr6	1635640	1635851	9076254	9076264	Endo-LSEC	chr6:1635640-1635851	10	211	0.01-0.08	0.5-0.98	-0.42	-	intron	GMDS
chr9	128412072	128412398	14361275	14361280	Endo-LSEC	chr9:128412072-128412398	5	326	0.21-0.33	0.75-1	-0.42	-	intron	MAPKAP1
chr11	43947400	43947804	16384825	16384833	Endo-LSEC	chr11:43947400-43947804	8	404	0.04-0.13	0.55-0.98	-0.42	-	Intergenic	LOC100507300
chr13	107144295	107144542	19238631	19238641	Endo-LSEC	chr13:107144295-107144542	10	247	0.19-0.28	0.7-0.98	-0.42	-	exon	EFNB2
chr2	240171772	240171904	4388213	4388219	Endo-LSEC	chr2:240171772-240171904	6	132	0.03-0.24	0.66-0.98	-0.42	-	intron	HDAC4
chr4	1227493	1227704	6099973	6099986	Endo-LSEC	chr4:1227493-1227704	13	211	0.17-0.24	0.65-0.99	-0.41	-	intron	CTBP1
chr7	736605	736961	10548132	10548146	Endo-LSEC	chr7:736605-736961	14	356	0-0.13	0.54-0.98	-0.41	-	intron	PRKAR1B
chr9	35909853	35910091	13683519	13683526	Endo-LSEC	chr9:35909853-35910091	7	238	0.06-0.14	0.55-1	-0.41	-	intron	LOC158376
chr12	64580991	64581204	17859501	17859508	Endo-LSEC	chr12:64580991-64581204	7	213	0-0.44	0.85-1	-0.41	-	Intergenic	C12orf66
chr13	113376023	113376182	19314493	19314497	Endo-LSEC	chr13:113376023-113376182	4	159	0.07-0.34	0.75-1	-0.41	-	intron	ATP11A
chr16	85398020	85398266	22063897	22063904	Endo-LSEC	chr16:85398020-85398266	7	246	0.06-0.17	0.58-1	-0.41	-	Intergenic	MIR5093
chr1	19764369	19764612	356080	356091	Endo-LSEC	chr1:19764369-19764612	11	243	0-0	0.4-0.97	-0.4	-	intron	CAPZB
chr7	2349620	2349746	10599799	10599808	Endo-LSEC	chr7:2349620-2349746	9	126	0.12-0.26	0.66-1	-0.4	-	intron	SNX8
chr8	514899	515028	12103865	12103870	Endo-LSEC	chr8:514899-515028	5	129	0-0	0.4-1	-0.4	-	Intergenic	C8orf42
chr8	10583124	10583327	12242184	12242196	Endo-LSEC	chr8:10583124-10583327	12	203	0.12-0.4	0.8-0.98	-0.4	-	exon	SOX7
chr13	29328645	29328980	18669801	18669815	Endo-LSEC	chr13:29328645-29328980	14	335	0.09-0.36	0.76-1	-0.4	-	Intergenic	SLC46A3
chr16	89590425	89590521	22167467	22167477	Endo-LSEC	chr16:89590425-89590521	10	96	0-0.35	0.75-1	-0.4	-	intron,exon	SPG7,SPG7
chr11	72301047	72301616	16723915	16723965	Endo-LSEC	chr11:72301047-72301616	50	569	0.68-0.82	0.01-0.25	0.43	+	intron	PDE2A
chr15	64996638	64996943	20662154	20662161	hepatocyte	chr15:64996638-64996943	7	305	0.05-0.09	0.88-1	-0.79	-	Intergenic	OAZ2
chr2	118674135	118675049	3374217	3374230	hepatocyte	chr2:118674135-118675049	13	914	0.03-0.11	0.88-1	-0.77	-	exon	CCDC93
chr15	86313973	86314152	20909563	20909568	hepatocyte	chr15:86313973-86314152	5	179	0.04-0.1	0.87-1	-0.77	-	promoter-TSS	MIR1276
chr17	75350778	75350864	23191545	23191550	hepatocyte	chr17:75350778-75350864	5	86	0.01-0.05	0.82-1	-0.77	-	intron	2021-09-09
chr20	62366760	62366971	25777460	25777474	hepatocyte	chr20:62366760-62366971	14	211	0.02-0.1	0.87-1	-0.77	-	exon	ZGPAT
chr6	160543065	160543370	10394110	10394123	hepatocyte	chr6:160543065-160543370	13	305	0.03-0.13	0.89-1	-0.76	-	exon	SLC22A1
chr9	130551489	130551628	14392487	14392496	hepatocyte	chr9:130551489-130551628	9	139	0.03-0.09	0.85-1	-0.76	-	exon	CDK9
chr2	128176259	128176721	3462125	3462133	hepatocyte	chr2:128176259-128176721	8	462	0.05-0.09	0.84-1	-0.75	-	intron	PROC
chr3	52245330	52245523	4928421	4928433	hepatocyte	chr3:52245330-52245523	12	193	0.09-0.14	0.88-0.99	-0.74	-	exon	ALAS1
chr4	186734510	186734706	7493515	7493522	hepatocyte	chr4:186734510-186734706	7	196	0.05-0.08	0.82-1	-0.74	-	intron	SORBS2
chr17	17485209	17486868	22467628	22467662	hepatocyte	chr17:17485209-17486868	34	1659	0.03-0.07	0.81-0.96	-0.74	-	exon	PEMT
chr19	11347513	11347645	24314969	24314977	hepatocyte	chr19:11347513-11347645	8	132	0.04-0.1	0.84-1	-0.74	-	exon	DOCK6
chr19	59022681	59022963	25073977	25073992	hepatocyte	chr19:59022681-59022963	15	282	0.04-0.08	0.82-1	-0.74	-	intron	SLC27A5
chr6	160500588	160501052	10393342	10393363	hepatocyte	chr6:160500588-160501052	21	464	0.06-0.14	0.87-1	-0.73	-	intron	IGF2R
chr10	135171835	135172185	15976228	15976249	hepatocyte	chr10:135171835-135172185	21	350	0.03-0.15	0.88-0.99	-0.73	-	promoter-TSS	FUOM
chr16	58751945	58752166	21761179	21761189	hepatocyte	chr16:58751945-58752166	10	221	0.07-0.16	0.89-1	-0.73	-	intron	GOT2
chr17	26694865	26695190	22554082	22554100	hepatocyte	chr17:26694865-26695190	18	325	0.03-0.11	0.84-1	-0.73	-	intron	SEBOX
chr17	41020439	41020862	22750677	22750690	hepatocyte	chr17:41020439-41020862	13	423	0.05-0.12	0.85-0.98	-0.73	-	exon	AOC4
chr1	15909993	15910429	293554	293566	hepatocyte	chr1:15909993-15910429	12	436	0.07-0.18	0.9-1	-0.72	-	intron	AGMAT
chr9	130825763	130825938	14398334	14398344	hepatocyte	chr9:130825763-130825938	10	175	0.08-0.15	0.87-1	-0.72	-	exon	NAIF1
chr12	56756329	56756562	17796533	17796537	hepatocyte	chr12:56756329-56756562	4	233	0.04-0.08	0.8-1	-0.72	-	promoter-TSS	APOF
chr19	2790414	2790773	24117576	24117599	hepatocyte	chr19:2790414-2790773	23	359	0.04-0.16	0.88-0.99	-0.72	-	intron,exon	THOP1,THOP1
chr19	11347217	11347465	24314960	24314968	hepatocyte	chr19:11347217-11347465	8	248	0.02-0.1	0.82-0.99	-0.72	-	intron	DOCK6
chr19	16627333	16627478	24417472	24417481	hepatocyte	chr19:16627333-16627478	9	145	0.03-0.1	0.82-1	-0.72	-	intron	C19orf44
chr1	31890152	31890329	535085	535088	hepatocyte	chr1:31890152-31890329	3	177	0.05-0.09	0.8-1	-0.71	-	intron	SERINC2
chr3	52807560	52808006	4937906	4937916	hepatocyte	chr3:52807560-52808006	10	446	0.07-0.16	0.87-1	-0.71	-	Intergenic	NEK4
chr4	155507816	155508049	7251875	7251880	hepatocyte	chr4:155507816-155508049	5	233	0.03-0.08	0.79-1	-0.71	-	exon	FGA
chr5	139939695	139940044	8630358	8630367	hepatocyte	chr5:139939695-139940044	9	349	0.03-0.11	0.82-1	-0.71	-	exon	APBB3
chr11	61101756	61102075	16517292	16517303	hepatocyte	chr11:61101756-61102075	11	319	0.01-0.09	0.8-1	-0.71	-	intron	DAK
chr12	57625490	57625730	17809278	17809287	hepatocyte	chr12:57625490-57625730	9	240	0.06-0.13	0.84-1	-0.71	-	intron	SHMT2
chr14	100789368	100789776	20088744	20088756	hepatocyte	chr14:100789368-100789776	12	408	0.04-0.1	0.81-0.98	-0.71	-	promoter-TSS	SLC25A47
chr14	103572597	103574056	20139697	20139738	hepatocyte	chr14:103572597-103574056	41	1459	0.04-0.13	0.84-0.97	-0.71	-	intron	EXOC3L4
chr17	6613744	6614003	22317808	22317817	hepatocyte	chr17:6613744-6614003	9	259	0.03-0.07	0.78-0.98	-0.71	-	intron	SLC13A5
chr17	12893305	12893498	22411572	22411584	hepatocyte	chr17:12893305-12893498	12	193	0.05-0.08	0.79-1	-0.71	-	exon	ARHGAP44
chr17	26695910	26696574	22554106	22554129	hepatocyte	chr17:26695910-26696574	23	664	0.04-0.11	0.82-0.96	-0.71	-	intron	VTN
chr17	27493522	27493786	22567817	22567832	hepatocyte	chr17:27493522-27493786	15	264	0.06-0.15	0.86-0.99	-0.71	-	intron,exon	MYO18A,MYO18A
chr22	50644200	50644649	26735647	26735667	hepatocyte	chr22:50644200-50644649	20	449	0.03-0.13	0.84-0.97	-0.71	-	intron	SELO
chr22	50644655	50644958	26735667	26735691	hepatocyte	chr22:50644655-50644958	24	303	0.04-0.13	0.84-0.98	-0.71	-	intron,exon	SELO,SELO
chr2	44066071	44066867	2736609	2736627	hepatocyte	chr2:44066071-44066867	18	796	0.04-0.08	0.78-0.95	-0.7	-	promoter-TSS	ABCG5
chr2	44066998	44067210	2736628	2736633	hepatocyte	chr2:44066998-44067210	5	212	0.05-0.09	0.79-1	-0.7	-	intron	ABCG8
chr3	37458841	37459375	4760434	4760442	hepatocyte	chr3:37458841-37459375	8	534	0.08-0.19	0.89-1	-0.7	-	exon	C3orf35
chr4	39368573	39368925	6472266	6472278	hepatocyte	chr4:39368573-39368925	12	352	0.07-0.16	0.86-1	-0.7	-	promoter-TSS	RFC1
chr5	78363807	78364920	8183028	8183040	hepatocyte	chr5:78363807-78364920	12	1113	0.04-0.17	0.87-1	-0.7	-	intron	DMGDH
chr6	163617164	163617399	10425451	10425464	hepatocyte	chr6:163617164-163617399	13	235	0.04-0.13	0.83-1	-0.7	-	intron	PACRG
chr11	47267183	47267376	16427655	16427662	hepatocyte	chr11:47267183-47267376	7	193	0.07-0.12	0.82-1	-0.7	-	TTS,exon	ACP2,ACP2
chr12	109639334	109639506	18192631	18192640	hepatocyte	chr12:109639334-109639506	9	172	0.04-0.14	0.84-1	-0.7	-	exon	ACACB
chr13	99479862	99480730	19170641	19170655	hepatocyte	chr13:99479862-99480730	14	868	0.04-0.09	0.79-0.99	-0.7	-	intron	DOCK9
chr20	43108645	43108970	25493042	25493058	hepatocyte	chr20:43108645-43108970	16	325	0.04-0.18	0.88-1	-0.7	-	exon	TTPAL
chr22	38212550	38213107	26495452	26495472	hepatocyte	chr22:38212550-38213107	20	557	0.06-0.14	0.84-0.97	-0.7	-	TTS	GCAT
chr2	54858098	54858192	2827104	2827110	hepatocyte	chr2:54858098-54858192	6	94	0.03-0.07	0.76-1	-0.69	-	exon	SPTBN1
chr2	241808388	241808664	4419629	4419640	hepatocyte	chr2:241808388-241808664	11	276	0.03-0.1	0.79-0.98	-0.69	-	intron	AGXT
chr3	52812526	52813273	4937981	4937994	hepatocyte	chr3:52812526-52813273	13	747	0.03-0.11	0.8-0.99	-0.69	-	promoter-TSS	ITIH1
chr3	126236413	126236770	5458743	5458753	hepatocyte	chr3:126236413-126236770	10	357	0.03-0.07	0.76-1	-0.69	-	exon	UROC1
chr3	197299943	197300144	6062058	6062062	hepatocyte	chr3:197299943-197300144	4	201	0.02-0.06	0.75-1	-0.69	-	intron	BDH1
chr4	155505788	155507744	7251846	7251874	hepatocyte	chr4:155505788-155507744	28	1956	0.06-0.11	0.8-0.98	-0.69	-	TTS	FGA
chr6	5068804	5068886	9119872	9119877	hepatocyte	chr6:5068804-5068886	5	82	0.03-0.1	0.79-1	-0.69	-	Intergenic	PPP1R3G
chr7	98047307	98048048	11476182	11476198	hepatocyte	chr7:98047307-98048048	16	741	0.04-0.09	0.78-0.96	-0.69	-	Intergenic	BAIAP2L1
chr11	6463746	6464413	16096900	16096905	hepatocyte	chr11:6463746-6464413	5	667	0.07-0.16	0.85-1	-0.69	-	Intergenic	HPX
chr14	105963929	105964519	20197090	20197115	hepatocyte	chr14:105963929-105964519	25	590	0.05-0.18	0.87-0.99	-0.69	-	intron	C14orf80
chr21	37853292	37853618	26001696	26001702	hepatocyte	chr21:37853292-37853618	6	326	0.06-0.19	0.88-1	-0.69	-	intron	CLDN14
chr21	45877469	45877615	26123657	26123666	hepatocyte	chr21:45877469-45877615	9	146	0.05-0.18	0.87-1	-0.69	-	exon	LRRC3
chr22	20233614	20233994	26239400	26239409	hepatocyte	chr22:20233614-20233994	9	380	0.04-0.12	0.81-1	-0.69	-	intron	RTN4R
chr1	11106942	11107250	227117	227134	hepatocyte	chr1:11106942-11107250	17	308	0.03-0.19	0.87-0.97	-0.68	-	exon	MASP2
chr2	27311838	27312846	2578858	2578874	hepatocyte	chr2:27311838-27312846	16	1008	0.06-0.14	0.82-0.98	-0.68	-	intron	KHK
chr2	119980538	119980816	3386522	3386535	hepatocyte	chr2:119980538-119980816	13	278	0.05-0.17	0.85-1	-0.68	-	promoter-TSS	STEAP3
chr4	6755163	6755304	6202328	6202335	hepatocyte	chr4:6755163-6755304	7	141	0.06-0.12	0.8-1	-0.68	-	Intergenic	KIAA0232
chr4	100041838	100043089	6877570	6877586	hepatocyte	chr4:100041838-100043089	16	1251	0.03-0.11	0.79-1	-0.68	-	intron	LOC100507053
chr6	160542944	160543054	10394107	10394110	hepatocyte	chr6:160542944-160543054	3	110	0.02-0.1	0.78-1	-0.68	-	exon	SLC22A1
chr17	80197669	80197957	23312474	23312493	hepatocyte	chr17:80197669-80197957	19	288	0.05-0.09	0.77-0.97	-0.68	-	TTS	SLC16A3
chr19	11350560	11352515	24315040	24315079	hepatocyte	chr19:11350560-11352515	39	1955	0.06-0.12	0.8-0.97	-0.68	-	intron	C19orf80
chr21	46892641	46892991	26147500	26147514	hepatocyte	chr21:46892641-46892991	14	350	0.1-0.16	0.84-0.99	-0.68	-	intron	COL18A1
chr3	52017975	52018220	4924820	4924835	hepatocyte	chr3:52017975-52018220	15	245	0.05-0.18	0.85-1	-0.67	-	intron,exon	ACY1,ACY1
chr3	126071194	126071460	5455685	5455693	hepatocyte	chr3:126071194-126071460	8	266	0.04-0.11	0.78-0.98	-0.67	-	exon	KLF15
chr4	7030387	7031413	6207331	6207353	hepatocyte	chr4:7030387-7031413	22	1026	0.06-0.11	0.78-1	-0.67	-	TTS	LOC100129931
chr4	111398074	111398327	6952002	6952013	hepatocyte	chr4:111398074-111398327	11	253	0.04-0.1	0.77-1	-0.67	-	intron,exon	ENPEP,ENPEP
chr5	6636903	6637396	7652582	7652594	hepatocyte	chr5:6636903-6637396	12	493	0.04-0.1	0.77-1	-0.67	-	intron	SRD5A1
chr16	83981540	83981888	22034002	22034012	hepatocyte	chr16:83981540-83981888	10	348	0.06-0.18	0.85-1	-0.67	-	Intergenic	OSGIN1
chr17	72436456	72436696	23130212	23130225	hepatocyte	chr17:72436456-72436696	13	240	0.04-0.17	0.84-0.99	-0.67	-	exon	GPRC5C
chr17	80052907	80053033	23308237	23308246	hepatocyte	chr17:80052907-80053033	9	126	0.1-0.16	0.83-1	-0.67	-	intron	FASN
chr19	45448906	45449100	24802918	24802924	hepatocyte	chr19:45448906-45449100	6	194	0.03-0.08	0.75-1	-0.67	-	promoter-TSS	APOC2
chr20	62366006	62366682	25777426	25777458	hepatocyte	chr20:62366006-62366682	32	676	0.05-0.23	0.9-0.99	-0.67	-	intron,exon	ZGPAT,ZGPAT
chr2	44065230	44065928	2736585	2736605	hepatocyte	chr2:44065230-44065928	20	698	0.05-0.13	0.79-0.96	-0.66	-	promoter-TSS	ABCG8
chr3	42917133	42917341	4809584	4809592	hepatocyte	chr3:42917133-42917341	8	208	0.02-0.1	0.76-0.98	-0.66	-	exon	CYP8B1
chr6	166715207	166715487	10457808	10457816	hepatocyte	chr6:166715207-166715487	8	280	0.07-0.12	0.78-1	-0.66	-	Intergenic	PRR18
chr7	44198565	44199107	10995814	10995824	hepatocyte	chr7:44198565-44199107	10	542	0.06-0.15	0.81-0.98	-0.66	-	intron,promoter-TSS	GCK,GCK
chr9	139839766	139840491	14596338	14596358	hepatocyte	chr9:139839766-139840491	20	725	0.06-0.19	0.85-0.97	-0.66	-	promoter-TSS	FBXW5
chr11	66674530	66674985	16624601	16624617	hepatocyte	chr11:66674530-66674985	16	455	0.04-0.11	0.77-1	-0.66	-	intron	PC
chr14	95035773	95036078	20018616	20018628	hepatocyte	chr14:95035773-95036078	12	305	0.06-0.14	0.8-0.98	-0.66	-	intron,exon	SERPINA4,SERPINA4
chr16	72096449	72096839	21901148	21901157	hepatocyte	chr16:72096449-72096839	9	390	0.04-0.14	0.8-0.98	-0.66	-	promoter-TSS	HPR
chr19	33698857	33699420	24607871	24607886	hepatocyte	chr19:33698857-33699420	15	563	0.06-0.11	0.77-0.94	-0.66	-	TTS	SLC7A10
chr2	234959420	234959714	4310691	4310699	hepatocyte	chr2:234959420-234959714	8	294	0.06-0.11	0.76-1	-0.65	-	intron	SPP2
chr3	126060006	126060381	5455484	5455493	hepatocyte	chr3:126060006-126060381	9	375	0.07-0.14	0.79-0.96	-0.65	-	Intergenic	KLF15
chr7	1197113	1197325	10564291	10564298	hepatocyte	chr7:1197113-1197325	7	212	0.06-0.14	0.79-1	-0.65	-	intron,exon	ZFAND2A,ZFAND2A
chr8	144973498	144973652	13371827	13371835	hepatocyte	chr8:144973498-144973652	8	154	0.05-0.11	0.76-1	-0.65	-	Intergenic	EPPK1
chr11	126147758	126147976	17177222	17177226	hepatocyte	chr11:126147758-126147976	4	218	0.02-0.09	0.74-1	-0.65	-	exon,TTS	FOXRED1,FOXRED1
chr16	2087296	2087397	21160694	21160702	hepatocyte	chr16:2087296-2087397	8	101	0.03-0.14	0.79-1	-0.65	-	intron	SLC9A3R2
chr16	2522239	2522543	21174460	21174477	hepatocyte	chr16:2522239-2522543	17	304	0.12-0.18	0.83-0.98	-0.65	-	intron,exon	NTN3,NTN3
chr16	31473751	31474085	21586432	21586451	hepatocyte	chr16:31473751-31474085	19	334	0.08-0.22	0.87-0.99	-0.65	-	exon	ARMC5
chr19	3467926	3468080	24136692	24136697	hepatocyte	chr19:3467926-3468080	5	154	0.06-0.11	0.76-0.99	-0.65	-	exon	NFIC
chr19	3659410	3659740	24143428	24143446	hepatocyte	chr19:3659410-3659740	18	330	0.07-0.17	0.82-0.97	-0.65	-	intron	PIP5K1C
chr19	6719308	6719420	24222391	24222398	hepatocyte	chr19:6719308-6719420	7	112	0.02-0.11	0.76-1	-0.65	-	intron,exon	C3,C3
chr1	53378873	53379223	786897	786902	hepatocyte	chr1:53378873-53379223	5	350	0.05-0.08	0.72-1	-0.64	-	intron	ECHDC2
chr2	113883430	113884572	3338127	3338144	hepatocyte	chr2:113883430-113884572	17	1142	0.03-0.1	0.74-0.97	-0.64	-	intron	IL1RN
chr2	234670519	234670624	4307381	4307384	hepatocyte	chr2:234670519-234670624	3	105	0.06-0.14	0.78-1	-0.64	-	intron	UGT1A1
chr4	109682116	109682932	6937748	6937754	hepatocyte	chr4:109682116-109682932	6	816	0.02-0.06	0.7-1	-0.64	-	intron	AGXT2L1
chr5	35046901	35047947	7871809	7871823	hepatocyte	chr5:35046901-35047947	14	1046	0.02-0.12	0.76-0.97	-0.64	-	TTS	PRLR
chr6	25930325	25930508	9326626	9326630	hepatocyte	chr6:25930325-25930508	4	183	0.03-0.11	0.75-1	-0.64	-	intron	SLC17A2
chr10	82048249	82049202	15408612	15408625	hepatocyte	chr10:82048249-82049202	13	953	0.04-0.08	0.72-0.98	-0.64	-	intron	MAT1A
chr11	57265171	57265357	16480225	16480232	hepatocyte	chr11:57265171-57265357	7	186	0.04-0.06	0.7-1	-0.64	-	exon	SLC43A1
chr15	101987311	101988197	21081049	21081073	hepatocyte	chr15:101987311-101988197	24	886	0.06-0.19	0.83-0.98	-0.64	-	intron	PCSK6
chr17	80065639	80066493	23308870	23308897	hepatocyte	chr17:80065639-80066493	27	854	0.05-0.08	0.72-0.96	-0.64	-	intron	CCDC57
chr20	25583560	25584742	25319453	25319470	hepatocyte	chr20:25583560-25584742	17	1182	0.06-0.21	0.85-1	-0.64	-	Intergenic	NINL
chr21	45876617	45876949	26123610	26123634	hepatocyte	chr21:45876617-45876949	24	332	0.05-0.21	0.85-0.96	-0.64	-	exon	LRRC3
chr22	36562402	36562641	26463824	26463828	hepatocyte	chr22:36562402-36562641	4	239	0.03-0.1	0.74-1	-0.64	-	promoter-TSS	APOL3
chr2	21267334	21267449	2511303	2511308	hepatocyte	chr2:21267334-21267449	5	115	0.05-0.12	0.75-1	-0.63	-	promoter-TSS	APOB
chr2	127817917	127818420	3456873	3456900	hepatocyte	chr2:127817917-127818420	27	503	0.08-0.26	0.89-0.99	-0.63	-	intron	BIN1
chr2	235704848	235706612	4318693	4318716	hepatocyte	chr2:235704848-235706612	23	1764	0.03-0.07	0.7-0.97	-0.63	-	Intergenic	SH3BP4
chr6	160515210	160515280	10393677	10393680	hepatocyte	chr6:160515210-160515280	3	70	0.03-0.11	0.74-1	-0.63	-	exon	LOC729603
chr7	1748024	1748403	10581836	10581841	hepatocyte	chr7:1748024-1748403	5	379	0.06-0.11	0.74-1	-0.63	-	promoter-TSS	ELFN1
chr8	144973667	144973808	13371835	13371839	hepatocyte	chr8:144973667-144973808	4	141	0.02-0.06	0.69-1	-0.63	-	Intergenic	EPPK1
chr9	71792623	71792937	13838447	13838454	hepatocyte	chr9:71792623-71792937	7	314	0.05-0.15	0.78-1	-0.63	-	intron	TJP2
chr9	92270855	92271017	14011295	14011304	hepatocyte	chr9:92270855-92271017	9	162	0.1-0.17	0.8-1	-0.63	-	intron	UNQ6494
chr16	1830064	1830130	21152393	21152397	hepatocyte	chr16:1830064-1830130	4	66	0.02-0.1	0.73-1	-0.63	-	intron	SPSB3
chr16	69349681	69350013	21861726	21861741	hepatocyte	chr16:69349681-69350013	15	332	0.04-0.09	0.72-0.98	-0.63	-	intron	VPS4A
chr16	71609667	71610679	21894031	21894044	hepatocyte	chr16:71609667-71610679	13	1012	0.04-0.1	0.73-0.99	-0.63	-	intron	TAT
chr22	18324579	18324788	26202683	26202700	hepatocyte	chr22:18324579-18324788	17	209	0.03-0.14	0.77-0.99	-0.63	-	intron	MICAL3
chr1	19598181	19599691	352994	353014	hepatocyte	chr1:19598181-19599691	20	1510	0.05-0.13	0.75-0.97	-0.62	-	intron	AKR7L
chr4	147366677	147366924	7188970	7188979	hepatocyte	chr4:147366677-147366924	9	247	0.08-0.24	0.86-1	-0.62	-	intron	SLC10A7
chr4	185724474	185724838	7479895	7479913	hepatocyte	chr4:185724474-185724838	18	364	0.02-0.07	0.69-1	-0.62	-	exon	ACSL1
chr6	25756070	25757075	9325546	9325560	hepatocyte	chr6:25756070-25757075	14	1005	0.04-0.08	0.7-1	-0.62	-	intron	SLC17A4
chr7	218510	218727	10533499	10533509	hepatocyte	chr7:218510-218727	10	217	0.08-0.13	0.75-0.99	-0.62	-	intron	FAM20C
chr7	1912389	1912694	10586514	10586532	hepatocyte	chr7:1912389-1912694	18	305	0.05-0.24	0.86-1	-0.62	-	intron	MAD1L1
chr7	143093828	143093948	11882247	11882252	hepatocyte	chr7:143093828-143093948	5	120	0.04-0.12	0.74-1	-0.62	-	intron	EPHA1
chr7	158673205	158673798	12089435	12089446	hepatocyte	chr7:158673205-158673798	11	593	0.09-0.19	0.81-1	-0.62	-	intron	WDR60
chr11	126198017	126198709	17178153	17178178	hepatocyte	chr11:126198017-126198709	25	692	0.05-0.12	0.74-0.98	-0.62	-	intron	DCPS
chr14	103360112	103360193	20134029	20134034	hepatocyte	chr14:103360112-103360193	5	81	0.01-0.11	0.73-1	-0.62	-	intron	TRAF3
chr15	42696915	42697154	20456273	20456278	hepatocyte	chr15:42696915-42697154	5	239	0.05-0.14	0.76-1	-0.62	-	promoter-TSS	CAPN3
chr16	69975750	69975969	21870659	21870668	hepatocyte	chr16:69975750-69975969	9	219	0.06-0.16	0.78-1	-0.62	-	TTS	WWP2
chr17	26692083	26692700	22554046	22554054	hepatocyte	chr17:26692083-26692700	8	617	0.06-0.09	0.71-0.98	-0.62	-	intron	SEBOX
chr19	7585778	7585910	24237522	24237528	hepatocyte	chr19:7585778-7585910	6	132	0.04-0.08	0.7-1	-0.62	-	TTS	ZNF358
chr19	33360599	33360777	24601809	24601816	hepatocyte	chr19:33360599-33360777	7	178	0.02-0.1	0.72-1	-0.62	-	promoter-TSS	SLC7A9
chr19	33893612	33894000	24611806	24611815	hepatocyte	chr19:33893612-33894000	9	388	0.09-0.15	0.77-1	-0.62	-	intron	PEPD
chr20	62367293	62367405	25777485	25777492	hepatocyte	chr20:62367293-62367405	7	112	0.01-0.16	0.78-1	-0.62	-	promoter-TSS	LIME1
chr1	21877157	21877265	385881	385890	hepatocyte	chr1:21877157-21877265	9	108	0.04-0.16	0.77-1	-0.61	-	intron	ALPL
chr1	29475466	29475728	508090	508104	hepatocyte	chr1:29475466-29475728	14	262	0.1-0.3	0.91-1	-0.61	-	exon	SRSF4
chr1	33329932	33330184	558082	558087	hepatocyte	chr1:33329932-33330184	5	252	0.01-0.11	0.72-1	-0.61	-	exon	FNDC5
chr3	127799662	127800174	5479138	5479148	hepatocyte	chr3:127799662-127800174	10	512	0.02-0.11	0.72-1	-0.61	-	TTS	RUVBL1
chr3	186330804	186331027	5941595	5941601	hepatocyte	chr3:186330804-186331027	6	223	0.06-0.1	0.71-1	-0.61	-	promoter-TSS	AHSG
chr4	186062883	186063362	7484983	7484992	hepatocyte	chr4:186062883-186063362	9	479	0.05-0.12	0.73-1	-0.61	-	Intergenic	SLC25A4
chr7	158673837	158674009	12089447	12089456	hepatocyte	chr7:158673837-158674009	9	172	0.07-0.23	0.84-1	-0.61	-	intron	WDR60
chr8	28585810	28585997	12432238	12432244	hepatocyte	chr8:28585810-28585997	6	187	0.06-0.11	0.72-1	-0.61	-	intron	EXTL3
chr9	117089625	117090587	14253511	14253527	hepatocyte	chr9:117089625-117090587	16	962	0.07-0.19	0.8-0.99	-0.61	-	Intergenic	ORM2
chr9	137331241	137331329	14530692	14530698	hepatocyte	chr9:137331241-137331329	6	88	0.02-0.14	0.75-1	-0.61	-	exon	RXRA
chr10	101181112	101182586	15573151	15573163	hepatocyte	chr10:101181112-101182586	12	1474	0.07-0.13	0.74-1	-0.61	-	intron	GOT1
chr11	46740235	46740791	16420694	16420702	hepatocyte	chr11:46740235-46740791	8	556	0.05-0.1	0.71-1	-0.61	-	promoter-TSS	F2
chr11	77774886	77774994	16786985	16786990	hepatocyte	chr11:77774886-77774994	5	108	0.05-0.09	0.7-1	-0.61	-	promoter-TSS	THRSP
chr12	3194286	3194554	17319920	17319927	hepatocyte	chr12:3194286-3194554	7	268	0.04-0.19	0.8-1	-0.61	-	intron	TSPAN9
chr13	113804921	113805077	19326764	19326774	hepatocyte	chr13:113804921-113805077	10	156	0.07-0.14	0.75-0.99	-0.61	-	Intergenic	PROZ
chr16	69975235	69975591	21870641	21870657	hepatocyte	chr16:69975235-69975591	16	356	0.06-0.14	0.75-0.98	-0.61	-	exon,TTS	WWP2,WWP2
chr16	85561297	85561506	22068187	22068196	hepatocyte	chr16:85561297-85561506	9	209	0.06-0.15	0.76-0.98	-0.61	-	Intergenic	GSE1
chr16	88558190	88558275	22134470	22134478	hepatocyte	chr16:88558190-88558275	8	85	0.05-0.12	0.73-1	-0.61	-	intron	ZFPM1
chr17	17463355	17463547	22467199	22467205	hepatocyte	chr17:17463355-17463547	6	192	0.04-0.12	0.73-1	-0.61	-	intron	PEMT
chr17	40275137	40275383	22736565	22736581	hepatocyte	chr17:40275137-40275383	16	246	0.08-0.18	0.79-0.99	-0.61	-	intron	KAT2A
chr17	48540137	48540441	22870123	22870130	hepatocyte	chr17:48540137-48540441	7	304	0.07-0.11	0.72-1	-0.61	-	intron	ACSF2
chr19	39395581	39395770	24708403	24708408	hepatocyte	chr19:39395581-39395770	5	189	0.05-0.11	0.72-1	-0.61	-	intron,exon	NFKBIB,NFKBIB
chr1	1460198	1460435	34138	34153	hepatocyte	chr1:1460198-1460435	15	237	0.07-0.24	0.84-0.99	-0.6	-	intron	ATAD3A
chr1	20480703	20480833	365577	365584	hepatocyte	chr1:20480703-20480833	7	130	0.1-0.25	0.85-1	-0.6	-	Intergenic	PLA2G2F
chr2	44061354	44062176	2736546	2736555	hepatocyte	chr2:44061354-44062176	9	822	0.09-0.17	0.77-1	-0.6	-	intron	ABCG5
chr7	895561	896198	10552921	10552941	hepatocyte	chr7:895561-896198	20	637	0.07-0.16	0.76-0.98	-0.6	-	intron	SUN1
chr7	36193997	36194293	10926578	10926594	hepatocyte	chr7:36193997-36194293	16	296	0.04-0.13	0.73-0.99	-0.6	-	exon	EEPD1
chr11	6460896	6462037	16096880	16096892	hepatocyte	chr11:6460896-6462037	12	1141	0.04-0.15	0.75-1	-0.6	-	intron	HPX
chr16	69976079	69976247	21870671	21870678	hepatocyte	chr16:69976079-69976247	7	168	0.06-0.23	0.83-1	-0.6	-	TTS	WWP2
chr16	72982212	72982399	21909312	21909317	hepatocyte	chr16:72982212-72982399	5	187	0.1-0.2	0.8-1	-0.6	-	intron	ZFHX3
chr16	88558316	88558379	22134479	22134484	hepatocyte	chr16:88558316-88558379	5	63	0.03-0.08	0.68-1	-0.6	-	intron	ZFPM1
chr17	79277829	79278203	23282753	23282769	hepatocyte	chr17:79277829-79278203	16	374	0.09-0.24	0.84-0.97	-0.6	-	exon	LINC00482
chr17	80006003	80006195	23306289	23306300	hepatocyte	chr17:80006003-80006195	11	192	0.08-0.24	0.84-1	-0.6	-	exon	RFNG
chr22	38377606	38377847	26499063	26499068	hepatocyte	chr22:38377606-38377847	5	241	0.02-0.09	0.69-1	-0.6	-	intron	SOX10
chr3	52828818	52829255	4938253	4938260	hepatocyte	chr3:52828818-52829255	7	437	0.01-0.07	0.66-1	-0.59	-	exon	ITIH3
chr3	11037574	11037682	4544168	4544173	hepatocyte	chr3:11037574-11037682	5	108	0.04-0.1	0.67-1	-0.57	-	intron	SLC6A1
chr1	100326338	100326938	1134562	1134568	hepatocyte	chr1:100326338-100326938	6	600	0.09-0.19	0.75-1	-0.56	-	promoter-TSS	AGL
chr3	47460784	47460867	4856633	4856638	hepatocyte	chr3:47460784-47460867	5	83	0.06-0.12	0.65-1	-0.53	-	intron,exon	SCAP,SCAP
chr3	194072264	194072685	6008114	6008126	hepatocyte	chr3:194072264-194072685	12	421	0.24-0.35	0.86-1	-0.51	-	promoter-TSS	CPN2
chr16	85242886	85243088	22060009	22060017	hepatocyte	chr16:85242886-85243088	8	202	0.13-0.23	0.74-1	-0.51	-	Intergenic	LOC400548
chr14	103566265	103566775	20139354	20139367	hepatocyte	chr14:103566265-103566775	13	510	0.11-0.21	0.71-0.98	-0.5	-	promoter-TSS	EXOC3L4
chr4	2395286	2395612	6128779	6128792	hepatocyte	chr4:2395286-2395612	13	326	0.74-0.9	0.01-0.31	0.43	+	intron	ZFYVE28
chr19	35491686	35492133	24634394	24634421	hepatocyte	chr19:35491686-35492133	27	447	0.51-0.66	0-0.08	0.43	+	intron	GRAMD1A
chr17	76920163	76920647	23223466	23223486	hepatocyte	chr17:76920163-76920647	20	484	0.57-0.74	0-0.11	0.46	+	intron	TIMP2
chr1	91301198	91301435	1066877	1066896	hepatocyte	chr1:91301198-91301435	19	237	0.78-0.87	0.02-0.3	0.48	+	Intergenic	BARHL2
chr3	11623800	11624244	4551785	4551797	hepatocyte	chr3:11623800-11624244	12	444	0.82-0.89	0-0.29	0.53	+	promoter-TSS	VGLL4
chr13	113764214	113764424	19325698	19325716	hepatocyte	chr13:113764214-113764424	18	210	0.83-0.92	0.03-0.22	0.61	+	intron	F7
chr14	38054529	38054687	19522608	19522620	hepatocyte	chr14:38054529-38054687	12	158	0.9-0.94	0.01-0.28	0.62	+	Intergenic	FOXA1
chr3	55515070	55515736	4965708	4965747	hepatocyte	chr3:55515070-55515736	39	666	0.85-0.89	0-0.22	0.63	+	promoter-TSS	WNT5A
chr7	100230694	100231479	11512424	11512497	hepatocyte	chr7:100230694-100231479	73	785	0.82-0.9	0-0.19	0.63	+	intron	TFR2
chr12	3309195	3309801	17321943	17321994	hepatocyte	chr12:3309195-3309801	51	606	0.73-0.86	0-0.09	0.64	+	intron	TSPAN9
chr14	38066976	38067312	19523118	19523132	hepatocyte	chr14:38066976-38067312	14	336	0.9-0.92	0.02-0.23	0.67	+	Intergenic	FOXA1
chr5	176829535	176830185	8976268	8976306	hepatocyte	chr5:176829535-176830185	38	650	0.84-0.89	0.01-0.14	0.7	+	intron	F12
chr8	27182852	27183553	12415538	12415575	hepatocyte	chr8:27182852-27183553	37	701	0.87-0.91	0-0.16	0.71	+	intron	PTK2B
chr21	32932177	32932373	25942070	25942084	hepatocyte	chr21:32932177-32932373	14	196	0.84-0.95	0-0.13	0.71	+	promoter-TSS,Intergenic	TIAM1,TIAM1
chr11	2164953	2165828	16043923	16044002	hepatocyte	chr11:2164953-2165828	79	875	0.84-0.9	0.01-0.12	0.72	+	intron	IGF2-AS
chr2	128180408	128181364	3462209	3462295	hepatocyte	chr2:128180408-128181364	86	956	0.85-0.9	0.01-0.12	0.73	+	TTS	MIR4783
chr7	157853780	157853940	12072699	12072712	Kidney-podo	chr7:157853780-157853940	13	160	0.15-0.3	0.89-1	-0.59	-	intron	PTPRN2
chr13	110975672	110975734	19275022	19275025	Kidney-podo	chr13:110975672-110975734	3	62	0.08-0.12	0.69-1	-0.57	-	intron	COL4A2
chr4	1625284	1625493	6110905	6110931	Kidney-podo	chr4:1625284-1625493	26	209	0.07-0.31	0.86-0.99	-0.55	-	Intergenic	FAM53A
chr10	64041172	64041725	15227545	15227574	Kidney-podo	chr10:64041172-64041725	29	553	0.11-0.35	0.87-0.99	-0.52	-	Intergenic	RTKN2
chr10	29810285	29811627	14964342	14964361	Kidney-podo	chr10:29810285-29811627	19	1342	0.06-0.12	0.63-0.97	-0.51	-	exon	SVIL
chr2	1886054	1886128	2314663	2314669	Kidney-podo	chr2:1886054-1886128	6	74	0.21-0.3	0.8-1	-0.5	-	intron	MYT1L
chr2	235671256	235671843	4318326	4318335	Kidney-podo	chr2:235671256-235671843	9	587	0.09-0.18	0.68-1	-0.5	-	Intergenic	SH3BP4
chr10	2815086	2815175	14676606	14676612	Kidney-podo	chr10:2815086-2815175	6	89	0.04-0.26	0.76-0.98	-0.5	-	Intergenic	PFKP
chr10	82346495	82346649	15412490	15412495	Kidney-podo	chr10:82346495-82346649	5	154	0.21-0.28	0.78-1	-0.5	-	intron	SH2D4B
chr2	113969140	113969246	3339349	3339353	Kidney-podo	chr2:113969140-113969246	4	106	0.13-0.22	0.71-1	-0.49	-	Intergenic	LOC654433
chr7	157258798	157258884	12057298	12057305	Kidney-podo	chr7:157258798-157258884	7	86	0.14-0.33	0.82-1	-0.49	-	Intergenic	MIR153-2
chr8	143203214	143203321	13326222	13326231	Kidney-podo	chr8:143203214-143203321	9	107	0.21-0.28	0.77-0.97	-0.49	-	Intergenic	MIR4472-1
chr2	241303376	241303506	4407675	4407680	Kidney-podo	chr2:241303376-241303506	5	130	0.15-0.24	0.72-1	-0.48	-	Intergenic	GPC1
chr7	157688547	157688729	12069353	12069359	Kidney-podo	chr7:157688547-157688729	6	182	0.05-0.22	0.7-0.95	-0.48	-	intron	PTPRN2
chr11	127007593	127007916	17187838	17187852	Kidney-podo	chr11:127007593-127007916	14	323	0.06-0.23	0.71-0.97	-0.48	-	Intergenic	KIRREL3-AS3
chr16	895260	895402	21117990	21117998	Kidney-podo	chr16:895260-895402	8	142	0.09-0.22	0.7-0.97	-0.48	-	Intergenic	PRR25
chr2	620265	620457	2293528	2293533	Kidney-podo	chr2:620265-620457	5	192	0.01-0.18	0.65-1	-0.47	-	Intergenic	TMEM18
chr17	40066945	40067130	22732590	22732599	Kidney-podo	chr17:40066945-40067130	9	185	0.13-0.21	0.68-1	-0.47	-	intron	ACLY
chr1	2847003	2847183	76665	76677	Kidney-podo	chr1:2847003-2847183	12	180	0.3-0.34	0.8-1	-0.46	-	Intergenic	ACTRT2
chr7	807785	808291	10550217	10550257	Kidney-podo	chr7:807785-808291	40	506	0.07-0.39	0.85-0.98	-0.46	-	intron	HEATR2
chr9	135432481	135433141	14488099	14488124	Kidney-podo	chr9:135432481-135433141	25	660	0.2-0.3	0.76-0.97	-0.46	-	intron	C9orf171
chr10	133607033	133607281	15931749	15931761	Kidney-podo	chr10:133607033-133607281	12	248	0.1-0.26	0.72-0.98	-0.46	-	intron	FLJ46300
chr13	23423085	23423300	18602054	18602064	Kidney-podo	chr13:23423085-23423300	10	215	0.14-0.23	0.69-1	-0.46	-	Intergenic	BASP1P1
chr6	43088730	43089860	9549540	9549553	Kidney-podo	chr6:43088730-43089860	13	1130	0.04-0.14	0.59-0.97	-0.45	-	intron	PTK7
chr8	127489011	127489297	13175666	13175675	Kidney-podo	chr8:127489011-127489297	9	286	0.11-0.41	0.86-1	-0.45	-	Intergenic	FAM84B
chr9	132881287	132881482	14442177	14442185	Kidney-podo	chr9:132881287-132881482	8	195	0.05-0.41	0.86-1	-0.45	-	intron	GPR107
chr10	3627758	3627847	14689342	14689348	Kidney-podo	chr10:3627758-3627847	6	89	0.11-0.19	0.64-1	-0.45	-	Intergenic	KLF6
chr9	36881547	36881985	13696188	13696209	Kidney-podo	chr9:36881547-36881985	21	438	0.23-0.29	0.73-0.95	-0.44	-	exon	PAX5
chr10	2815189	2815217	14676613	14676616	Kidney-podo	chr10:2815189-2815217	3	28	0.03-0.12	0.56-1	-0.44	-	Intergenic	PFKP
chr10	134606556	134607294	15957096	15957119	Kidney-podo	chr10:134606556-134607294	23	738	0.1-0.39	0.83-0.96	-0.44	-	Intergenic	NKX6-2
chr12	117155561	117155762	18289918	18289930	Kidney-podo	chr12:117155561-117155762	12	201	0.21-0.42	0.86-1	-0.44	-	exon	C12orf49
chr4	1534879	1535047	6107916	6107930	Kidney-podo	chr4:1534879-1535047	14	168	0.17-0.4	0.83-1	-0.43	-	Intergenic	CRIPAK
chr4	8641654	8642297	6240270	6240287	Kidney-podo	chr4:8641654-8642297	17	643	0.1-0.32	0.75-0.96	-0.43	-	Intergenic	CPZ
chr4	141207771	141207918	7147518	7147531	Kidney-podo	chr4:141207771-141207918	13	147	0.04-0.36	0.79-1	-0.43	-	intron	LOC100129858
chr4	188097967	188098130	7511434	7511438	Kidney-podo	chr4:188097967-188098130	4	163	0.11-0.28	0.71-1	-0.43	-	Intergenic	LOC339975
chr7	150108080	150108419	11951253	11951259	Kidney-podo	chr7:150108080-150108419	6	339	0.12-0.29	0.72-1	-0.43	-	exon	LOC728743
chr10	134490983	134491234	15952745	15952761	Kidney-podo	chr10:134490983-134491234	16	251	0.13-0.42	0.85-1	-0.43	-	intron	INPP5A
chr11	130253760	130254182	17220383	17220390	Kidney-podo	chr11:130253760-130254182	7	422	0.07-0.09	0.52-0.96	-0.43	-	Intergenic	ADAMTS8
chr13	112166900	112167014	19294818	19294825	Kidney-podo	chr13:112166900-112167014	7	114	0.13-0.29	0.72-1	-0.43	-	Intergenic	TEX29
chr4	42363614	42363736	6507608	6507615	Kidney-podo	chr4:42363614-42363736	7	122	0.07-0.33	0.75-1	-0.42	-	Intergenic	SHISA3
chr7	157427089	157427365	12061642	12061654	Kidney-podo	chr7:157427089-157427365	12	276	0.16-0.31	0.73-0.98	-0.42	-	intron	PTPRN2
chr8	13295679	13297391	12278537	12278569	Kidney-podo	chr8:13295679-13297391	32	1712	0.28-0.38	0.8-0.97	-0.42	-	intron	DLC1
chr10	131142937	131143044	15893036	15893042	Kidney-podo	chr10:131142937-131143044	6	107	0.26-0.36	0.78-1	-0.42	-	Intergenic	MGMT
chr17	74908539	74908715	23182921	23182934	Kidney-podo	chr17:74908539-74908715	13	176	0.09-0.35	0.77-0.99	-0.42	-	intron	MGAT5B
chr21	45753931	45754126	26120372	26120386	Kidney-podo	chr21:45753931-45754126	14	195	0.13-0.38	0.8-0.98	-0.42	-	intron	C21orf2
chr2	241303608	241303695	4407684	4407688	Kidney-podo	chr2:241303608-241303695	4	87	0.09-0.22	0.63-1	-0.41	-	Intergenic	GPC1
chr4	100573866	100574525	6880855	6880890	Kidney-podo	chr4:100573866-100574525	35	659	0.19-0.46	0.87-0.98	-0.41	-	Intergenic	MTTP
chr4	183726872	183726973	7452570	7452575	Kidney-podo	chr4:183726872-183726973	5	101	0.05-0.36	0.77-1	-0.41	-	Intergenic	DCTD
chr7	51543911	51544152	11067047	11067056	Kidney-podo	chr7:51543911-51544152	9	241	0.12-0.26	0.67-1	-0.41	-	Intergenic	COBL
chr7	157280199	157280369	12057860	12057872	Kidney-podo	chr7:157280199-157280369	12	170	0.17-0.36	0.77-0.99	-0.41	-	Intergenic	MIR153-2
chr10	44163409	44163531	15078690	15078704	Kidney-podo	chr10:44163409-44163531	14	122	0.05-0.32	0.73-0.97	-0.41	-	intron	ZNF32-AS3
chr10	134945471	134945672	15968213	15968231	Kidney-podo	chr10:134945471-134945672	18	201	0.04-0.35	0.76-0.96	-0.41	-	TTS	GPR123
chr10	135120427	135120641	15974556	15974565	Kidney-podo	chr10:135120427-135120641	9	214	0.12-0.44	0.85-1	-0.41	-	intron	TUBGCP2
chr16	3142948	3143251	21192738	21192748	Kidney-podo	chr16:3142948-3143251	10	303	0.16-0.35	0.76-0.98	-0.41	-	promoter-TSS	ZSCAN10
chr2	106724220	106724720	3263905	3263915	Kidney-podo	chr2:106724220-106724720	10	500	0.16-0.21	0.61-0.97	-0.4	-	intron	UXS1
chr2	237542592	237544245	4347186	4347236	Kidney-podo	chr2:237542592-237544245	50	1653	0.16-0.41	0.81-0.95	-0.4	-	Intergenic	CXCR7
chr17	74908832	74908953	23182938	23182948	Kidney-podo	chr17:74908832-74908953	10	121	0.09-0.39	0.79-0.98	-0.4	-	intron	MGAT5B
chr18	7231222	7231782	23408768	23408797	Kidney-podo	chr18:7231222-7231782	29	560	0.14-0.4	0.8-0.98	-0.4	-	promoter-TSS,exon	LRRC30,LRRC30
chr4	186434993	186435315	7490033	7490040	Kidney-podo	chr4:186434993-186435315	7	322	0.82-0.87	0-0.41	0.41	+	intron	PDLIM3
chr17	46719588	46719762	22840872	22840883	Kidney-podo	chr17:46719588-46719762	11	174	0.6-0.91	0.01-0.18	0.42	+	Intergenic	MIR196A1
chr10	102587667	102587968	15591678	15591709	Kidney-podo	chr10:102587667-102587968	31	301	0.54-0.94	0-0.11	0.43	+	exon	PAX2
chr2	176965452	176965685	3838960	3838972	Kidney-podo	chr2:176965452-176965685	12	233	0.92-0.94	0.06-0.48	0.44	+	TTS	HOXD12
chr2	176965065	176965402	3838933	3838958	Kidney-podo	chr2:176965065-176965402	25	337	0.85-0.89	0.03-0.4	0.45	+	exon	HOXD12
chr10	102589006	102589472	15591760	15591799	Kidney-podo	chr10:102589006-102589472	39	466	0.6-0.92	0.01-0.15	0.45	+	exon	PAX2
chr10	102586860	102587382	15591607	15591648	Kidney-podo	chr10:102586860-102587382	41	522	0.59-0.92	0-0.11	0.48	+	exon	PAX2
chr1	47911775	47911941	738890	738898	Kidney-podo	chr1:47911775-47911941	8	166	0.82-0.87	0-0.29	0.53	+	Intergenic	FOXD2
chr5	92946327	92946639	8281733	8281741	Kidney-podo	chr5:92946327-92946639	8	312	0.86-0.9	0.03-0.33	0.53	+	intron	MIR548AO
chr5	72597625	72597969	8131318	8131328	Kidney-podo	chr5:72597625-72597969	10	344	0.89-0.92	0.01-0.28	0.61	+	Intergenic	TMEM174
chr5	72677395	72677728	8132079	8132119	Kidney-podo	chr5:72677395-72677728	40	333	0.86-0.91	0.01-0.19	0.67	+	Intergenic	FOXD1
chr2	234394496	234394646	4305145	4305153	Lung-ep	chr2:234394496-234394646	8	150	0.06-0.21	0.88-1	-0.67	-	exon	USP40
chr13	114304531	114304702	19339082	19339088	Lung-ep	chr13:114304531-114304702	6	171	0.09-0.23	0.83-1	-0.6	-	intron	ATP4B
chr11	113216805	113217041	17031354	17031360	Lung-ep	chr11:113216805-113217041	6	236	0.13-0.21	0.8-1	-0.59	-	exon	TTC12
chr6	163731158	163731308	10426883	10426893	Lung-ep	chr6:163731158-163731308	10	150	0.09-0.31	0.89-1	-0.58	-	exon	PACRG-AS1
chr22	46929575	46929762	26660949	26660964	Lung-ep	chr22:46929575-46929762	15	187	0.05-0.26	0.82-1	-0.56	-	intron,exon	CELSR1,CELSR1
chr11	66454486	66454682	16620208	16620225	Lung-ep	chr11:66454486-66454682	17	196	0.19-0.32	0.86-0.99	-0.54	-	exon	SPTBN2
chr12	26261448	26262385	17533073	17533080	Lung-ep	chr12:26261448-26262385	7	937	0.06-0.2	0.74-1	-0.54	-	Intergenic	BHLHE41
chr2	235237949	235238118	4313494	4313500	Lung-ep	chr2:235237949-235238118	6	169	0-0.25	0.78-1	-0.53	-	Intergenic	ARL4C
chr14	104048108	104048201	20149108	20149115	Lung-ep	chr14:104048108-104048201	7	93	0.02-0.29	0.81-1	-0.52	-	intron	APOPT1
chr7	2770561	2770802	10611883	10611895	Lung-ep	chr7:2770561-2770802	12	241	0.05-0.28	0.79-1	-0.51	-	exon	GNA12
chr6	7204780	7204927	9143609	9143614	Lung-ep	chr6:7204780-7204927	5	147	0-0.14	0.64-1	-0.5	-	intron	RREB1
chr10	1257678	1257979	14655849	14655855	Lung-ep	chr10:1257678-1257979	6	301	0-0.22	0.72-1	-0.5	-	intron	ADARB2
chr1	38492829	38493215	621731	621744	Lung-ep	chr1:38492829-38493215	13	386	0.16-0.28	0.77-0.98	-0.49	-	Intergenic	UTP11L
chr3	195600371	195600558	6033167	6033178	Lung-ep	chr3:195600371-195600558	11	187	0.09-0.27	0.76-0.98	-0.49	-	intron	TNK2
chr12	66983978	66984318	17880578	17880582	Lung-ep	chr12:66983978-66984318	4	340	0-0.09	0.58-1	-0.49	-	intron	GRIP1
chr3	52517531	52517642	4933420	4933426	Lung-ep	chr3:52517531-52517642	6	111	0.15-0.31	0.79-1	-0.48	-	intron	NISCH
chr17	80247859	80248026	23314015	23314022	Lung-ep	chr17:80247859-80248026	7	167	0.08-0.35	0.83-1	-0.48	-	Intergenic	CSNK1D
chr17	80970703	80971424	23335222	23335247	Lung-ep	chr17:80970703-80971424	25	721	0.04-0.25	0.73-0.98	-0.48	-	intron	B3GNTL1
chr20	56296470	56296576	25663002	25663007	Lung-ep	chr20:56296470-56296576	5	106	0.1-0.19	0.67-1	-0.48	-	Intergenic	PMEPA1
chr2	129131469	129131708	3476933	3476942	Lung-ep	chr2:129131469-129131708	9	239	0.23-0.35	0.82-0.99	-0.47	-	Intergenic	HS6ST1
chr10	112889204	112889350	15691708	15691712	Lung-ep	chr10:112889204-112889350	4	146	0.06-0.24	0.71-1	-0.47	-	Intergenic	ADRA2A
chr13	101194599	101194873	19192566	19192575	Lung-ep	chr13:101194599-101194873	9	274	0.17-0.35	0.82-1	-0.47	-	intron	GGACT
chr17	73124468	73124825	23143620	23143626	Lung-ep	chr17:73124468-73124825	6	357	0.22-0.31	0.78-1	-0.47	-	intron	ARMC7
chr1	2060180	2060438	54017	54030	Lung-ep	chr1:2060180-2060438	13	258	0.21-0.39	0.85-0.99	-0.46	-	intron	PRKCZ
chr2	234394372	234394479	4305139	4305144	Lung-ep	chr2:234394372-234394479	5	107	0.11-0.42	0.88-1	-0.46	-	intron	USP40
chr6	27018286	27018365	9340745	9340749	Lung-ep	chr6:27018286-27018365	4	79	0.1-0.22	0.68-1	-0.46	-	Intergenic	LOC100270746
chr6	46743464	46744227	9587165	9587183	Lung-ep	chr6:46743464-46744227	18	763	0.19-0.35	0.81-0.98	-0.46	-	Intergenic	MEP1A
chr9	136728413	136728520	14515558	14515565	Lung-ep	chr9:136728413-136728520	7	107	0.26-0.37	0.83-1	-0.46	-	intron	VAV2
chr16	677895	678174	21108452	21108468	Lung-ep	chr16:677895-678174	16	279	0.17-0.4	0.86-0.98	-0.46	-	exon	RAB40C
chr1	2266121	2266241	61384	61394	Lung-ep	chr1:2266121-2266241	10	120	0.1-0.34	0.79-0.98	-0.45	-	intron	MORN1
chr2	46593223	46593315	2762447	2762457	Lung-ep	chr2:46593223-46593315	10	92	0.01-0.35	0.8-1	-0.45	-	intron	EPAS1
chr4	3265114	3265245	6145707	6145714	Lung-ep	chr4:3265114-3265245	7	131	0.22-0.4	0.85-1	-0.45	-	Intergenic	MSANTD1
chr10	72311786	72311898	15300947	15300951	Lung-ep	chr10:72311786-72311898	4	112	0.11-0.32	0.77-1	-0.45	-	intron	PALD1
chr10	72312066	72312145	15300957	15300964	Lung-ep	chr10:72312066-72312145	7	79	0.02-0.3	0.75-1	-0.45	-	intron	PALD1
chr13	111935187	111935468	19290755	19290769	Lung-ep	chr13:111935187-111935468	14	281	0.06-0.27	0.72-1	-0.45	-	intron	ARHGEF7
chr14	51955517	51956045	19615077	19615085	Lung-ep	chr14:51955517-51956045	8	528	0.12-0.38	0.83-1	-0.45	-	promoter-TSS	FRMD6
chr16	85517361	85517758	22066968	22066986	Lung-ep	chr16:85517361-85517758	18	397	0.16-0.34	0.79-0.99	-0.45	-	Intergenic	GSE1
chr17	15856854	15857068	22442312	22442320	Lung-ep	chr17:15856854-15857068	8	214	0.12-0.33	0.78-1	-0.45	-	intron	ADORA2B
chr2	109229150	109229338	3285649	3285657	Lung-ep	chr2:109229150-109229338	8	188	0-0.05	0.49-1	-0.44	-	intron	LIMS1
chr7	33725751	33726087	10906909	10906923	Lung-ep	chr7:33725751-33726087	14	336	0.08-0.4	0.84-0.98	-0.44	-	Intergenic	BMPER
chr8	134224238	134224721	13228275	13228289	Lung-ep	chr8:134224238-134224721	14	483	0.2-0.33	0.77-1	-0.44	-	intron	WISP1
chr22	46289747	46290066	26644734	26644743	Lung-ep	chr22:46289747-46290066	9	319	0.09-0.3	0.74-1	-0.44	-	Intergenic	WNT7B
chr10	75501409	75502112	15340817	15340824	Lung-ep	chr10:75501409-75502112	7	703	0.21-0.34	0.77-1	-0.43	-	Intergenic	SEC24C
chr13	114304796	114305122	19339090	19339104	Lung-ep	chr13:114304796-114305122	14	326	0.08-0.3	0.73-0.98	-0.43	-	intron	ATP4B
chr16	5115768	5115860	21236066	21236069	Lung-ep	chr16:5115768-5115860	3	92	0.03-0.17	0.6-1	-0.43	-	exon	C16orf89
chr16	89947452	89947980	22178885	22178901	Lung-ep	chr16:89947452-89947980	16	528	0.22-0.39	0.82-0.99	-0.43	-	intron	TCF25
chr17	55980091	55980269	22933865	22933869	Lung-ep	chr17:55980091-55980269	4	178	0.05-0.21	0.64-1	-0.43	-	intron	CUEDC1
chr20	1873409	1874180	25098161	25098173	Lung-ep	chr20:1873409-1874180	12	771	0.25-0.4	0.83-0.99	-0.43	-	promoter-TSS	SIRPA
chr1	2059898	2060168	54007	54017	Lung-ep	chr1:2059898-2060168	10	270	0.07-0.32	0.74-1	-0.42	-	intron	PRKCZ
chr2	20371971	20372182	2501084	2501091	Lung-ep	chr2:20371971-20372182	7	211	0-0.23	0.65-1	-0.42	-	Intergenic	SDC1
chr3	10378024	10378089	4536542	4536548	Lung-ep	chr3:10378024-10378089	6	65	0.12-0.25	0.67-1	-0.42	-	intron	ATP2B2
chr3	120151283	120152186	5400091	5400099	Lung-ep	chr3:120151283-120152186	8	903	0.13-0.34	0.76-1	-0.42	-	intron	FSTL1
chr8	74332601	74333239	12795010	12795024	Lung-ep	chr8:74332601-74333239	14	638	0-0.18	0.6-1	-0.42	-	exon	STAU2
chr12	94093563	94093982	18054445	18054452	Lung-ep	chr12:94093563-94093982	7	419	0.23-0.34	0.76-1	-0.42	-	intron	CRADD
chr12	124431523	124431626	18402091	18402101	Lung-ep	chr12:124431523-124431626	10	103	0.05-0.41	0.83-1	-0.42	-	intron	CCDC92
chr3	46755588	46755847	4846763	4846775	Lung-ep	chr3:46755588-46755847	12	259	0.05-0.24	0.65-0.96	-0.41	-	intron	PRSS50
chr6	155568960	155569279	10336073	10336081	Lung-ep	chr6:155568960-155569279	8	319	0.16-0.39	0.8-1	-0.41	-	intron,intron,exon	TIAM2,TIAM2,TIAM2
chr7	2158366	2158764	10594406	10594428	Lung-ep	chr7:2158366-2158764	22	398	0.37-0.42	0.83-0.98	-0.41	-	intron	MAD1L1
chr9	140707942	140709364	14624898	14624953	Lung-ep	chr9:140707942-140709364	55	1422	0.34-0.47	0.88-0.98	-0.41	-	exon	EHMT1
chr15	77811569	77811950	20812593	20812601	Lung-ep	chr15:77811569-77811950	8	381	0.24-0.37	0.78-1	-0.41	-	Intergenic	HMG20A
chr16	1015097	1015460	21122284	21122297	Lung-ep	chr16:1015097-1015460	13	363	0.3-0.42	0.83-1	-0.41	-	intron	LMF1
chr17	78668100	78668295	23264436	23264445	Lung-ep	chr17:78668100-78668295	9	195	0.2-0.39	0.8-1	-0.41	-	intron	RPTOR
chr7	2770220	2770328	10611871	10611878	Lung-ep	chr7:2770220-2770328	7	108	0.16-0.39	0.79-1	-0.4	-	exon	GNA12
chr12	63357718	63358313	17850880	17850887	Lung-ep	chr12:63357718-63358313	7	595	0.15-0.35	0.75-1	-0.4	-	Intergenic	PPM1H
chr12	106648535	106648783	18162287	18162290	Lung-ep	chr12:106648535-106648783	3	248	0.07-0.4	0.8-1	-0.4	-	Intergenic	CKAP4
chr13	113662033	113662173	19322184	19322191	Lung-ep	chr13:113662033-113662173	7	140	0.06-0.35	0.75-1	-0.4	-	intron	MCF2L
chr17	6456109	6456385	22315248	22315266	Lung-ep	chr17:6456109-6456385	18	276	0.15-0.21	0.61-1	-0.4	-	intron	PITPNM3
chr22	19771232	19772230	26228914	26228951	Lung-ep	chr22:19771232-19772230	37	998	0.27-0.39	0.79-0.97	-0.4	-	TTS	TBX1
chr5	54516713	54516949	7988754	7988777	Lung-ep	chr5:54516713-54516949	23	236	0.66-0.76	0.01-0.26	0.4	+	exon	MCIN
chr10	21796897	21797260	14886134	14886147	Neuron	chr10:21796897-21797260	13	363	0.05-0.07	0.88-1	-0.81	-	Intergenic	C10orf114
chr1	51439230	51439625	765578	765583	Neuron	chr1:51439230-51439625	5	395	0.02-0.07	0.85-1	-0.78	-	exon	CDKN2C
chr17	77923482	77923761	23246821	23246839	Neuron	chr17:77923482-77923761	18	279	0.07-0.11	0.87-0.98	-0.76	-	intron	TBC1D16
chr9	131154816	131155087	14405675	14405699	Neuron	chr9:131154816-131155087	24	271	0.07-0.09	0.83-0.99	-0.74	-	promoter-TSS	MIR219-2
chr2	162096032	162096335	3722645	3722664	Neuron	chr2:162096032-162096335	19	303	0.12-0.17	0.9-0.99	-0.73	-	Intergenic	PSMD14
chr10	102245620	102246040	15586187	15586196	Neuron	chr10:102245620-102246040	9	420	0.03-0.06	0.79-1	-0.73	-	TTS	SEC31B
chr3	32885094	32885243	4728273	4728280	Neuron	chr3:32885094-32885243	7	149	0.02-0.03	0.75-1	-0.72	-	intron	TRIM71
chr5	141869627	141870932	8659161	8659171	Neuron	chr5:141869627-141870932	10	1305	0.07-0.13	0.85-1	-0.72	-	Intergenic	FGF1
chr10	21797921	21798258	14886177	14886194	Neuron	chr10:21797921-21798258	17	337	0.06-0.07	0.79-0.99	-0.72	-	Intergenic	C10orf114
chr2	240213699	240213798	4389059	4389069	Neuron	chr2:240213699-240213798	10	99	0.18-0.19	0.89-1	-0.7	-	intron	HDAC4
chr9	131154283	131154544	14405624	14405640	Neuron	chr9:131154283-131154544	16	261	0.14-0.15	0.85-0.98	-0.7	-	promoter-TSS	MIR2964A
chr2	63271447	63272471	2895479	2895518	Neuron	chr2:63271447-63272471	39	1024	0.12-0.21	0.9-0.99	-0.69	-	exon	LOC100132215
chr14	101298920	101300261	20098404	20098432	Neuron	chr14:101298920-101300261	28	1341	0.07-0.08	0.77-0.98	-0.69	-	exon	MEG3
chr17	77923193	77923476	23246809	23246820	Neuron	chr17:77923193-77923476	11	283	0.16-0.18	0.86-1	-0.68	-	intron	TBC1D16
chr11	62474735	62475079	16542191	16542202	Neuron	chr11:62474735-62475079	11	344	0.13-0.13	0.79-0.99	-0.66	-	promoter-TSS	GNG3
chr18	686346	686557	23350214	23350219	Neuron	chr18:686346-686557	5	211	0.11-0.2	0.86-1	-0.66	-	intron	ENOSF1
chr13	100544487	100544559	19183427	19183431	Neuron	chr13:100544487-100544559	4	72	0.02-0.09	0.74-1	-0.65	-	intron,exon	CLYBL,CLYBL
chr14	70453559	70454442	19780988	19780998	Neuron	chr14:70453559-70454442	10	883	0.07-0.09	0.73-0.97	-0.64	-	intron	SMOC1
chr12	133160461	133160553	18536853	18536862	Neuron	chr12:133160461-133160553	9	92	0.06-0.13	0.76-1	-0.63	-	exon	FBRSL1
chr13	50702389	50702796	18850408	18850424	Neuron	chr13:50702389-50702796	16	407	0.14-0.17	0.8-0.99	-0.63	-	Intergenic	DLEU2
chr14	68830865	68831131	19762516	19762526	Neuron	chr14:68830865-68831131	10	266	0.04-0.06	0.69-0.97	-0.63	-	intron	RAD51B
chr4	151501524	151501935	7216822	7216831	Neuron	chr4:151501524-151501935	9	411	0.22-0.24	0.86-1	-0.62	-	promoter-TSS	MAB21L2
chr11	63528779	63529114	16554807	16554817	Neuron	chr11:63528779-63529114	10	335	0.14-0.15	0.76-0.98	-0.61	-	exon	C11orf95
chr17	77767485	77767686	23241903	23241914	Neuron	chr17:77767485-77767686	11	201	0.07-0.07	0.68-0.98	-0.61	-	TTS	CBX8
chr5	77289733	77289847	8173607	8173611	Neuron	chr5:77289733-77289847	4	114	0.13-0.15	0.75-1	-0.6	-	Intergenic	TBCA
chr6	1621777	1621978	9075928	9075942	Neuron	chr6:1621777-1621978	14	201	0.21-0.23	0.83-1	-0.6	-	Intergenic	FOXC1
chr17	77807944	77808845	23243627	23243702	Neuron	chr17:77807944-77808845	75	901	0.23-0.26	0.86-0.98	-0.6	-	exon	CBX4
chr5	77143620	77144017	8171898	8171906	Neuron	chr5:77143620-77144017	8	397	0.06-0.08	0.67-0.96	-0.59	-	Intergenic	TBCA
chr6	1621666	1621768	9075917	9075927	Neuron	chr6:1621666-1621768	10	102	0.14-0.14	0.73-1	-0.59	-	Intergenic	FOXC1
chr17	9233929	9234181	22368913	22368925	Neuron	chr17:9233929-9234181	12	252	0.16-0.25	0.84-1	-0.59	-	intron	STX8
chr6	144294435	144294886	10232757	10232767	Neuron	chr6:144294435-144294886	10	451	0.06-0.07	0.65-0.99	-0.58	-	intron	PLAGL1
chr14	74185424	74185720	19819970	19819993	Neuron	chr14:74185424-74185720	23	296	0.17-0.18	0.76-0.99	-0.58	-	exon	ELMSAN1
chr12	124919140	124919243	18411562	18411567	Neuron	chr12:124919140-124919243	5	103	0.11-0.19	0.76-1	-0.57	-	intron	NCOR2
chr5	156798041	156798309	8779251	8779257	Neuron	chr5:156798041-156798309	6	268	0.09-0.14	0.7-1	-0.56	-	intron	CYFIP2
chr6	5472027	5473117	9124521	9124536	Neuron	chr6:5472027-5473117	15	1090	0.11-0.11	0.67-0.97	-0.56	-	intron	FARS2
chr8	65936235	65936314	12728505	12728508	Neuron	chr8:65936235-65936314	3	79	0.09-0.15	0.71-1	-0.56	-	Intergenic	LINC00251
chr13	51418106	51418272	18855554	18855562	Neuron	chr13:51418106-51418272	8	166	0.05-0.1	0.66-1	-0.56	-	promoter-TSS	DLEU7
chr13	113611134	113611616	19320560	19320574	Neuron	chr13:113611134-113611616	14	482	0.14-0.17	0.73-0.98	-0.56	-	Intergenic	MCF2L-AS1
chr22	17955048	17955219	26195268	26195272	Neuron	chr22:17955048-17955219	4	171	0.18-0.21	0.77-1	-0.56	-	Intergenic	CECR2
chr3	11103134	11103491	4545115	4545144	Neuron	chr3:11103134-11103491	29	357	0.21-0.33	0.88-0.98	-0.55	-	Intergenic	SLC6A1-AS1
chr8	61833707	61834445	12700957	12700971	Neuron	chr8:61833707-61834445	14	738	0.19-0.21	0.76-1	-0.55	-	Intergenic	LOC100130298
chr10	22615385	22617071	14894906	14894916	Neuron	chr10:22615385-22617071	10	1686	0.09-0.25	0.8-1	-0.55	-	exon	COMMD3-BMI1
chr1	43473978	43474067	681983	681987	Neuron	chr1:43473978-43474067	4	89	0.1-0.11	0.65-1	-0.54	-	Intergenic	SLC2A1
chr2	8778117	8778478	2388200	2388209	Neuron	chr2:8778117-8778478	9	361	0.26-0.28	0.82-1	-0.54	-	Intergenic	ID2
chr3	3843942	3844197	4476256	4476264	Neuron	chr3:3843942-3844197	8	255	0.05-0.07	0.61-1	-0.54	-	intron	LRRN1
chr5	102834826	102835084	8344872	8344879	Neuron	chr5:102834826-102835084	7	258	0.16-0.16	0.7-1	-0.54	-	Intergenic	NUDT12
chr8	10200858	10201056	12236454	12236458	Neuron	chr8:10200858-10201056	4	198	0.22-0.29	0.83-1	-0.54	-	intron	MSRA
chr8	61834760	61834870	12700988	12701003	Neuron	chr8:61834760-61834870	15	110	0.2-0.21	0.75-0.98	-0.54	-	Intergenic	LOC100130298
chr14	95562461	95562619	20025502	20025506	Neuron	chr14:95562461-95562619	4	158	0.06-0.08	0.62-1	-0.54	-	exon	DICER1
chr11	65306835	65307074	16594802	16594824	Neuron	chr11:65306835-65307074	22	239	0.18-0.19	0.72-0.99	-0.53	-	TTS	SCYL1
chr15	69378977	69379198	20717270	20717274	Neuron	chr15:69378977-69379198	4	221	0.12-0.14	0.67-1	-0.53	-	intron	LINC00277
chr2	56409140	56410000	2841688	2841701	Neuron	chr2:56409140-56410000	13	860	0.12-0.19	0.71-0.98	-0.52	-	Intergenic	CCDC85A
chr2	237762114	237762441	4349845	4349851	Neuron	chr2:237762114-237762441	6	327	0.14-0.23	0.75-1	-0.52	-	Intergenic	COPS8
chr3	80818861	80819885	5169817	5169886	Neuron	chr3:80818861-80819885	69	1024	0.22-0.25	0.77-0.97	-0.52	-	Intergenic	GBE1
chr11	2742368	2742428	16055809	16055813	Neuron	chr11:2742368-2742428	4	60	0.16-0.21	0.73-1	-0.52	-	intron	KCNQ1
chr22	29602995	29603308	26374421	26374429	Neuron	chr22:29602995-29603308	8	313	0.19-0.26	0.78-0.98	-0.52	-	intron	EMID1
chr7	48130197	48131425	11039292	11039306	Neuron	chr7:48130197-48131425	14	1228	0.18-0.23	0.73-1	-0.5	-	intron	UPP1
chr10	21789951	21790196	14886050	14886055	Neuron	chr10:21789951-21790196	5	245	0.26-0.29	0.79-1	-0.5	-	Intergenic	C10orf114
chr10	126158335	126158877	15831588	15831607	Neuron	chr10:126158335-126158877	19	542	0.24-0.25	0.75-0.97	-0.5	-	intron	LHPP
chr13	50702853	50703203	18850424	18850436	Neuron	chr13:50702853-50703203	12	350	0.14-0.17	0.67-0.98	-0.5	-	Intergenic	DLEU2
chr16	12530227	12530389	21327818	21327828	Neuron	chr16:12530227-12530389	10	162	0.12-0.15	0.65-0.98	-0.5	-	intron	SNX29
chr18	46386267	46386581	23718898	23718921	Neuron	chr18:46386267-46386581	23	314	0.2-0.32	0.82-0.98	-0.5	-	exon	CTIF
chr3	124839483	124839581	5441332	5441337	Neuron	chr3:124839483-124839581	5	98	0.05-0.06	0.55-1	-0.49	-	intron	SLC12A8
chr11	46255813	46256001	16412557	16412563	Neuron	chr11:46255813-46256001	6	188	0.1-0.11	0.6-1	-0.49	-	Intergenic	CREB3L1
chr9	140265437	140265602	14612379	14612397	Neuron	chr9:140265437-140265602	18	165	0.04-0.08	0.56-1	-0.48	-	intron	EXD3
chr21	46449540	46449962	26137114	26137131	Neuron	chr21:46449540-46449962	17	422	0.15-0.18	0.66-0.97	-0.48	-	Intergenic	LINC00162
chr5	77146023	77146460	8171920	8171934	Neuron	chr5:77146023-77146460	14	437	0.35-0.4	0.87-0.97	-0.47	-	Intergenic	TBCA
chr8	61834881	61835011	12701003	12701012	Neuron	chr8:61834881-61835011	9	130	0.12-0.13	0.6-0.97	-0.47	-	Intergenic	LOC100130298
chr14	100047825	100048075	20075215	20075227	Neuron	chr14:100047825-100048075	12	250	0.31-0.32	0.79-0.97	-0.47	-	intron	CCDC85C
chr17	77924371	77924536	23246875	23246883	Neuron	chr17:77924371-77924536	8	165	0.03-0.06	0.53-1	-0.47	-	intron	TBC1D16
chr1	5957453	5957653	131064	131074	Neuron	chr1:5957453-5957653	10	200	0.29-0.3	0.76-1	-0.46	-	intron	NPHP4
chr5	27472611	27472752	7813251	7813257	Neuron	chr5:27472611-27472752	6	141	0.1-0.13	0.59-1	-0.46	-	intron	LOC643401
chr13	50702143	50702343	18850392	18850408	Neuron	chr13:50702143-50702343	16	200	0.05-0.06	0.52-0.98	-0.46	-	Intergenic	DLEU2
chr1	61517600	61517958	859040	859058	Neuron	chr1:61517600-61517958	18	358	0.06-0.07	0.52-0.96	-0.45	-	Intergenic	NFIA
chr2	145406705	145407740	3610351	3610366	Neuron	chr2:145406705-145407740	15	1035	0.28-0.28	0.73-1	-0.45	-	Intergenic	DKFZp686O1327
chr2	194367226	194367412	3952639	3952654	Neuron	chr2:194367226-194367412	15	186	0.24-0.38	0.83-1	-0.45	-	Intergenic	PCGEM1
chr6	149547291	149547598	10273040	10273051	Neuron	chr6:149547291-149547598	11	307	0.29-0.4	0.85-1	-0.45	-	Intergenic	TAB2
[truncated: 406 more rows]

## Sheet:  S4 - Mouse DMBs
Supplemental Table 4. Identified mouse tissue and cell-type specific methylation blocks.
chr	start	end	blockIndex	startCpG	endCpG	bp	target AMF range	background AMF range	margin	#CpGs	Direction	Label	Gene
chr1	38683310	38683555	26555	127884	127893	245	0.86-1	0.00-0.33	53	9	+	BulkImmune	Aff3
chr1	91828767	91829170	73779	383747	383763	403	0.75-0.95	0.03-0.33	42	16	+	BulkImmune	Gbx2
chr1	135632657	135632900	107128	536252	536257	243	0.74-0.97	0.04-0.33	41	5	+	BulkImmune	Mir6903
chr1	135632923	135633172	107129	536257	536265	249	0.69-0.92	0.00-0.25	43	8	+	BulkImmune	Mir6903
chr1	155526432	155526803	124127	623797	623807	371	0.65-1	0.00-0.23	42	10	+	BulkImmune	Rgs8
chr1	186550458	186551184	156081	808260	808277	726	0.89-0.98	0.00-0.49	40	17	+	BulkImmune	Hlx
chr2	14795478	14796005	178172	941014	941029	527	0.91-0.99	0.02-0.5	41	15	+	BulkImmune	Cacnb2
chr2	32029753	32030214	195590	1045354	1045366	461	0.81-0.97	0.00-0.34	47	12	+	BulkImmune	Prrc2b
chr2	32596717	32597146	196507	1052164	1052195	429	0.64-1	0.00-0.22	42	31	+	BulkImmune	6330409D20Rik
chr2	32597148	32597325	196508	1052195	1052210	177	0.81-0.97	0.00-0.31	50	15	+	BulkImmune	6330409D20Rik
chr2	84488269	84488674	243074	1312160	1312166	405	0.83-1	0.00-0.33	49	6	+	BulkImmune	Ctnnd1
chr2	84691357	84691624	243326	1313974	1313986	267	0.86-1	0.00-0.41	45	12	+	BulkImmune	Slc43a1
chr2	90955249	90955344	247351	1329952	1329957	95	0.87-1	0.00-0.45	42	5	+	BulkImmune	Mybpc3
chr2	90955361	90955436	247352	1329957	1329966	75	0.87-1	0.00-0.35	52	9	+	BulkImmune	Mybpc3
chr2	90955541	90955790	247355	1329974	1329995	249	0.8-0.99	0.00-0.36	44	21	+	BulkImmune	Mybpc3
chr2	92268076	92268564	248814	1339983	1339990	488	0.93-0.99	0.00-0.36	57	7	+	BulkImmune	Cry2
chr2	118336237	118336337	271842	1450895	1450902	100	0.9-1	0.00-0.43	47	7	+	BulkImmune	Srp14
chr2	152896425	152896618	305620	1634990	1634998	193	0.91-0.99	0.02-0.42	49	8	+	BulkImmune	Ccm2l
chr2	174499863	174500353	335536	1820771	1820785	490	0.8-0.97	0.00-0.4	40	14	+	BulkImmune	Zfp831
chr3	84458608	84459450	404601	2159330	2159337	842	0.76-0.99	0.05-0.35	41	7	+	BulkImmune	Tmem154
chr3	87552528	87552552	407497	2178093	2178096	24	0.76-1	0.00-0.34	42	3	+	BulkImmune	Lrrc71
chr3	88305756	88306237	408811	2185927	2185935	481	0.81-0.96	0.00-0.27	54	8	+	BulkImmune	Lmna
chr3	88306349	88306468	408813	2185936	2185941	119	0.73-1	0.00-0.31	42	5	+	BulkImmune	Lmna
chr3	95028367	95028679	414804	2221037	2221043	312	0.89-1	0.08-0.48	41	6	+	BulkImmune	Cdc42se1
chr3	107746545	107746769	428457	2300579	2300587	224	0.7-0.89	0.00-0.25	44	8	+	BulkImmune	Gstm6
chr4	114321356	114321390	565278	3025468	3025472	34	0.86-1	0.00-0.44	42	4	+	BulkImmune	Gm12830
chr4	116976592	116976841	567907	3041353	3041371	249	0.88-1	0.00-0.35	53	18	+	BulkImmune	Rnf220
chr4	116976853	116977151	567909	3041372	3041404	298	0.79-0.98	0.00-0.35	44	32	+	BulkImmune	Rnf220
chr4	116985240	116985596	567920	3041465	3041478	356	0.94-1	0.03-0.53	40	13	+	BulkImmune	Rnf220
chr4	118118779	118118843	569443	3053295	3053300	64	0.82-1	0.00-0.26	55	5	+	BulkImmune	Cdc20
chr4	118118869	118119174	569444	3053300	3053317	305	0.9-0.96	0.00-0.47	43	17	+	BulkImmune	Cdc20
chr4	118810831	118811074	570243	3057518	3057533	243	0.92-1	0.04-0.45	47	15	+	BulkImmune	Slc2a1
chr4	128411534	128411935	582259	3124943	3124949	401	0.71-0.9	0.00-0.28	42	6	+	BulkImmune	Phc2
chr4	133113168	133113640	589251	3167989	3167994	472	0.86-1	0.00-0.43	43	5	+	BulkImmune	Nr0b2
chr4	134147475	134147746	590940	3178856	3178865	271	0.94-1	0.00-0.5	43	9	+	BulkImmune	Mir6403
chr4	134707404	134707626	591849	3185040	3185050	222	0.93-0.99	0.05-0.5	43	10	+	BulkImmune	Runx3
chr4	134710809	134711187	591869	3185224	3185235	378	0.67-0.93	0.22-0.03	45	11	+	BulkImmune	Runx3
chr4	134711219	134711290	591870	3185235	3185244	71	0.85-0.99	0.03-0.35	50	9	+	BulkImmune	Runx3
chr4	134712490	134713132	591876	3185275	3185285	642	0.84-0.95	0.00-0.4	43	10	+	BulkImmune	Runx3
chr4	134713922	134714319	591879	3185293	3185302	397	0.76-0.97	0.00-0.34	42	9	+	BulkImmune	Runx3
chr4	134714459	134714546	591880	3185302	3185310	87	0.8-1	0.00-0.36	44	8	+	BulkImmune	Runx3
chr4	134731302	134731441	591911	3185522	3185532	139	0.92-0.99	0.00-0.36	56	10	+	BulkImmune	Runx3
chr4	135384440	135384642	592982	3192441	3192448	202	0.86-0.99	0.00-0.44	42	7	+	BulkImmune	Srsf10
chr4	149049412	149049875	611782	3306446	3306467	463	0.83-0.99	0.00-0.31	52	21	+	BulkImmune	Pik3cd
chr5	106221418	106221733	712501	3851668	3851675	315	0.85-0.98	0.00-0.38	47	7	+	BulkImmune	Zfp326
chr5	107596313	107597032	714372	3862883	3862901	719	0.89-1	0.00-0.48	41	18	+	BulkImmune	Tgfbr3
chr5	108150077	108150309	714934	3866309	3866329	232	0.84-0.99	0.00-0.4	43	20	+	BulkImmune	Gfi1
chr5	108150321	108150544	714935	3866329	3866349	223	0.79-0.99	0.00-0.39	40	20	+	BulkImmune	Gfi1
chr5	113709571	113709870	721595	3906116	3906122	299	0.84-1	0.09-0.4	43	6	+	BulkImmune	Sgsm1
chr5	123585137	123585501	737699	4013001	4013015	364	0.88-0.99	0.00-0.38	50	14	+	BulkImmune	Rhof
chr5	125561676	125562600	740251	4033585	4033607	924	0.95-1	0.00-0.49	46	22	+	BulkImmune	Rflna
chr5	125614881	125615436	740325	4034287	4034297	555	0.88-0.99	0.00-0.4	48	10	+	BulkImmune	Ncor2
chr5	144919535	144919799	763343	4175363	4175367	264	0.7-1	0.00-0.28	41	4	+	BulkImmune	Bhlha15
chr5	145019051	145019486	763469	4176534	4176549	435	0.9-1	0.00-0.38	52	15	+	BulkImmune	Bri3
chr5	150098701	150099206	769520	4216206	4216228	505	0.92-0.99	0.11-0.52	40	22	+	BulkImmune	Alox5ap
chr6	48692895	48693025	809764	4426171	4426186	130	0.9-1	0.00-0.38	52	15	+	BulkImmune	Gimap5
chr6	48693036	48693151	809765	4426186	4426196	115	0.85-0.99	0.00-0.35	50	10	+	BulkImmune	Gimap5
chr6	49047108	49047370	810149	4428247	4428258	262	0.87-0.99	0.00-0.36	51	11	+	BulkImmune	Malsu1
chr6	52122609	52123168	813726	4450662	4450695	559	0.87-0.98	0.00-0.36	51	33	+	BulkImmune	Gm15050
chr6	52125308	52125526	813728	4450711	4450722	218	0.68-0.93	0.00-0.21	47	11	+	BulkImmune
chr6	52127032	52127531	813737	4450801	4450826	499	0.79-1	0.00-0.38	41	25	+	BulkImmune
chr6	52127548	52128371	813739	4450827	4450851	823	0.87-0.97	0.02-0.4	47	24	+	BulkImmune
chr6	52135056	52135382	813747	4450915	4450927	326	0.7-0.97	0.00-0.21	49	12	+	BulkImmune	Hoxa4
chr6	52135401	52135990	813748	4450927	4450943	589	0.87-0.99	0.02-0.3	57	16	+	BulkImmune	Hoxa4
chr6	52140425	52140781	813753	4450973	4450995	356	0.94-1	0.00-0.39	54	22	+	BulkImmune	Hoxa4
chr6	52153136	52153519	813774	4451264	4451281	383	0.87-0.98	0.00-0.38	49	17	+	BulkImmune	Hoxa5
chr6	52153553	52153789	813775	4451281	4451294	236	0.88-1	0.00-0.31	57	13	+	BulkImmune	Hoxa5
chr6	52154256	52154525	813781	4451348	4451363	269	0.73-1	0.00-0.31	42	15	+	BulkImmune	Hoxa5
chr6	52154678	52154997	813783	4451378	4451399	319	0.86-1	0.04-0.36	50	21	+	BulkImmune	Hoxa5
chr6	73172838	73173329	830306	4533242	4533252	491	0.76-1	0.00-0.35	41	10	+	BulkImmune	Dnah6
chr6	88154804	88154942	843639	4599373	4599380	138	0.77-0.97	0.00-0.33	44	7	+	BulkImmune	Gata2
chr6	90686013	90686179	846287	4614939	4614945	166	0.81-0.98	0.00-0.39	42	6	+	BulkImmune	Iqsec1
chr6	97345533	97345860	853264	4653752	4653760	327	0.86-1	0.00-0.32	54	8	+	BulkImmune	Frmd4b
chr6	108406164	108406615	863628	4704145	4704156	451	0.89-0.99	0.02-0.45	44	11	+	BulkImmune	Mir7661
chr6	124854568	124854937	880844	4800226	4800235	369	0.82-0.97	0.00-0.32	49	9	+	BulkImmune	Lag3
chr6	136418802	136418832	892371	4860199	4860202	30	0.88-1	0.00-0.44	44	3	+	BulkImmune	Atf7ip
chr6	136481185	136481826	892454	4860571	4860577	641	0.8-0.95	0.00-0.34	46	6	+	BulkImmune	Atf7ip
chr7	26461504	26461819	922932	5030847	5030860	315	0.92-1	0.00-0.46	46	13	+	BulkImmune	Tmem91
chr7	87330846	87331552	975655	5308453	5308465	706	0.75-1	0.00-0.3	45	12	+	BulkImmune	Sema4b
chr7	90017648	90017721	978979	5329461	5329471	73	0.84-0.99	0.02-0.38	46	10	+	BulkImmune	Mex3b
chr7	134834993	134835468	1020383	5545214	5545228	475	0.89-1	0.00-0.38	51	14	+	BulkImmune	Mir762
chr7	149695852	149696099	1038438	5655946	5655953	247	0.74-1	0.03-0.33	41	7	+	BulkImmune	Prr33
chr7	151655490	151655643	1040833	5669315	5669318	153	0.86-1	0.00-0.42	44	3	+	BulkImmune	Cttn
chr7	151655892	151656067	1040834	5669318	5669325	175	0.56-0.99	0.00-0.13	43	7	+	BulkImmune	Cttn
chr8	3392677	3393019	1042188	5677223	5677234	342	0.74-0.99	0.00-0.26	48	11	+	BulkImmune	Arhgef18
chr8	3393197	3393750	1042192	5677250	5677272	553	0.88-1	0.00-0.32	56	22	+	BulkImmune	Arhgef18
chr8	47587767	47588237	1084557	5907985	5907996	470	0.85-0.99	0.00-0.42	43	11	+	BulkImmune	Acsl1
chr8	73344653	73344740	1104799	6010325	6010330	87	0.86-1	0.00-0.41	45	5	+	BulkImmune	Il12rb1
chr8	74209783	74209830	1105984	6018592	6018598	47	0.94-1	0.00-0.5	43	6	+	BulkImmune	Insl3
chr8	74209998	74210565	1105986	6018612	6018634	567	0.9-1	0.00-0.47	43	22	+	BulkImmune	Insl3
chr8	74233974	74234067	1106080	6019117	6019121	93	0.87-1	0.00-0.42	45	4	+	BulkImmune	B3gnt3
chr8	108217574	108217863	1139177	6200905	6200920	289	0.89-0.99	0.00-0.4	49	15	+	BulkImmune	Pard6a
chr8	108217882	108218313	1139179	6200922	6200945	431	0.82-1	0.00-0.4	41	23	+	BulkImmune	Pard6a
chr8	109913567	109913743	1141056	6214503	6214508	176	0.87-1	0.00-0.42	45	5	+	BulkImmune	Nqo1
chr8	125269389	125270040	1162313	6356997	6357021	651	0.92-0.99	0.11-0.52	40	24	+	BulkImmune	A530010L16Rik
chr8	127420485	127420580	1165798	6383247	6383250	95	0.64-1	0.00-0.24	40	3	+	BulkImmune	Exoc8
chr9	40183846	40184159	1200233	6551652	6551663	313	0.82-1	0.00-0.28	53	11	+	BulkImmune	Gramd1b
chr9	44407323	44408040	1206719	6588107	6588112	717	0.76-1	0.00-0.32	44	5	+	BulkImmune	Ddx6
chr9	103345893	103345935	1268421	6938577	6938580	42	0.81-1	0.00-0.39	42	3	+	BulkImmune	Bfsp2
chr9	107521036	107521189	1274715	6971013	6971019	153	0.83-1	0.00-0.39	43	6	+	BulkImmune	Sema3b
chr9	108199099	108199244	1275835	6978182	6978186	145	0.78-0.98	0.00-0.34	44	4	+	BulkImmune	Amt
chr10	6240212	6240888	1296689	7108468	7108475	676	0.89-1	0.00-0.43	46	7	+	BulkImmune	Gm30570
chr10	39379365	39380043	1323252	7251637	7251647	678	0.76-0.98	0.00-0.35	41	10	+	BulkImmune	Gm16364
chr10	56151619	56151774	1336066	7318403	7318412	155	0.71-1	0.00-0.3	41	9	+	BulkImmune	Gm36595
chr10	75031237	75031431	1356158	7435032	7435039	194	0.83-0.98	0.00-0.42	41	7	+	BulkImmune	Ggt1
chr10	77813866	77814175	1359641	7460478	7460483	309	0.7-0.93	0.00-0.28	41	5	+	BulkImmune	Agpat3
chr10	79477071	79477133	1361390	7471575	7471579	62	0.94-1	0.00-0.45	48	4	+	BulkImmune	Arhgap45
chr10	80795378	80795478	1364338	7493275	7493288	100	0.91-1	0.00-0.5	41	13	+	BulkImmune	Tbxa2r
chr10	126515537	126516731	1410690	7765673	7765721	1194	0.79-0.98	0.00-0.31	48	48	+	BulkImmune	Agap2
chr10	126516994	126517220	1410693	7765750	7765774	226	0.89-1	0.00-0.28	60	24	+	BulkImmune	Agap2
chr10	126527937	126528201	1410709	7765977	7765999	264	0.93-0.99	0.00-0.4	53	22	+	BulkImmune	Agap2
chr10	126528256	126528415	1410710	7765999	7766016	159	0.88-1	0.02-0.4	48	17	+	BulkImmune	Agap2
chr10	126528423	126528478	1410711	7766016	7766025	55	0.96-1	0.00-0.51	44	9	+	BulkImmune	Agap2
chr10	126528727	126528936	1410713	7766038	7766063	209	0.91-1	0.00-0.42	49	25	+	BulkImmune	Agap2
chr10	126763806	126763977	1411172	7769274	7769286	171	0.75-0.99	0.00-0.21	54	12	+	BulkImmune	Arhgap9
chr11	96790581	96790815	1512180	8333256	8333263	234	0.79-0.98	0.00-0.36	43	7	+	BulkImmune	Prr15l
chr11	103054120	103054776	1522642	8398531	8398565	656	0.88-0.98	0.00-0.47	41	34	+	BulkImmune	1700023F06Rik
chr12	101424863	101424941	1634645	9022848	9022853	78	0.57-0.97	0.00-0.16	41	5	+	BulkImmune	Gm10433
chr13	24805496	24805678	1674752	9245357	9245367	182	0.62-0.92	0.00-0.16	46	10	+	BulkImmune	Armh2
chr13	107863389	107863626	1752124	9690370	9690377	237	0.79-0.99	0.00-0.39	40	7	+	BulkImmune	3830408C21Rik
chr14	33808203	33808785	1790777	9915754	9915764	582	0.89-0.98	0.00-0.4	49	10	+	BulkImmune	Lrrc18
chr15	31498356	31498708	1895138	10453108	10453120	352	0.79-0.97	0.00-0.35	44	12	+	BulkImmune	Cmbl
chr15	78085288	78085375	1934956	10664450	10664458	87	0.89-1	0.00-0.41	48	8	+	BulkImmune	Ncf4
chr15	88694731	88694949	1950146	10761912	10761923	218	0.8-1	0.00-0.35	45	11	+	BulkImmune	Pim3
chr15	89388791	89388875	1951150	10770195	10770203	84	0.9-0.99	0.00-0.49	41	8	+	BulkImmune	Gm36221
chr16	17234941	17235650	1982377	10956812	10956821	709	0.74-0.96	0.00-0.25	49	9	+	BulkImmune	Hic2
chr16	43464737	43465207	2008238	11108482	11108491	470	0.91-1	0.00-0.51	40	9	+	BulkImmune	Gm15713
chr16	92696344	92696606	2049565	11314469	11314477	262	0.8-1	0.00-0.33	47	8	+	BulkImmune	Runx1
chr17	15202977	15203002	2069598	11442833	11442836	25	0.8-1	0.00-0.4	40	3	+	BulkImmune	Ermard
chr17	30635419	30635582	2085352	11537272	11537276	163	0.84-1	0.00-0.32	52	4	+	BulkImmune	Btbd9
chr17	32529503	32529615	2087898	11554984	11554997	112	0.92-0.98	0.00-0.38	54	13	+	BulkImmune	Wiz
chr17	32533440	32533664	2087906	11555062	11555091	224	0.93-1	0.00-0.49	44	29	+	BulkImmune	A530088E08Rik
chr17	32533691	32533824	2087907	11555091	11555105	133	0.89-1	0.04-0.43	46	14	+	BulkImmune	A530088E08Rik
chr17	34276197	34277043	2089700	11566251	11566281	846	0.89-0.98	0.00-0.35	54	30	+	BulkImmune	H2-DMb2
chr17	56095468	56095656	2110966	11682784	11682800	188	0.83-0.99	0.00-0.34	48	16	+	BulkImmune	Yju2
chr17	56095698	56095786	2110967	11682800	11682811	88	0.91-1	0.00-0.4	51	11	+	BulkImmune	Yju2
chr17	56096064	56096237	2110968	11682811	11682814	173	0.78-0.98	0.00-0.3	48	3	+	BulkImmune	Yju2
chr18	35835071	35835543	2173855	12032649	12032656	472	0.88-1	0.00-0.48	40	7	+	BulkImmune	Spata24
chr18	35835575	35837297	2173856	12032656	12032680	1722	0.95-0.99	0.00-0.5	44	24	+	BulkImmune	Spata24
chr18	65213648	65213754	2204603	12197639	12197642	106	0.88-1	0.00-0.42	46	3	+	BulkImmune	Nedd4l
chr18	65235546	65236019	2204633	12197846	12197854	473	0.87-1	0.00-0.33	54	8	+	BulkImmune	Nedd4l
chr19	4175387	4175954	2232229	12364270	12364282	567	0.78-0.97	0.00-0.32	46	12	+	BulkImmune	Carns1
chr19	6922691	6923083	2236296	12393188	12393208	392	0.95-0.99	0.00-0.32	62	20	+	BulkImmune	Rps6ka4
chr19	7497650	7497817	2237287	12399874	12399888	167	0.91-1	0.00-0.45	46	14	+	BulkImmune	Mir6991
chr19	7498020	7498326	2237289	12399901	12399921	306	0.83-1	0.00-0.33	49	20	+	BulkImmune	Mir6991
chr19	24298665	24298800	2252051	12477140	12477147	135	0.66-1	0.00-0.22	44	7	+	BulkImmune	Tjp2
chr19	43676336	43677312	2271817	12596485	12596501	976	0.82-0.98	0.02-0.37	44	16	+	BulkImmune	Nkx2-3
chr19	43680354	43680389	2271822	12596528	12596532	35	0.68-0.93	0.00-0.26	42	4	+	BulkImmune	Nkx2-3
chr1	12110850	12111803	5272	21245	21260	953	0.17-0.23	0.66-1	43	15	-	Cardiomyocyte	Mir6341
chr1	13195271	13195522	6247	26273	26282	251	0.04-0.06	0.59-1	53	9	-	Cardiomyocyte	Prdm14
chr1	13320185	13320338	6394	27278	27281	153	0.16-0.25	0.62-1	37	3	-	Cardiomyocyte	Ncoa2
chr1	21055254	21055498	12059	53066	53073	244	0.15-0.24	0.75-1	51	7	-	Cardiomyocyte	Tram2
chr1	22191566	22191804	12858	57395	57399	238	0-0.06	0.43-1	37	4	-	Cardiomyocyte	Kcnq5
chr1	23122385	23122520	13670	61156	61159	135	0-0.05	0.67-1	62	3	-	Cardiomyocyte	4933415F23Rik
chr1	30843677	30843978	19155	82224	82232	301	0.0001-0.04	0.50-1	46	8	-	Cardiomyocyte	Phf3
chr1	34070517	34071882	21568	93569	93585	1365	0.07-0.12	0.64-1	52	16	-	Cardiomyocyte	Dst
chr1	34080505	34080769	21580	93656	93664	264	0.0001-0.04	0.71-1	67	8	-	Cardiomyocyte	Dst
chr1	34087174	34088533	21595	93705	93723	1359	0.0001-0.03	0.57-0.98	54	18	-	Cardiomyocyte	Dst
chr1	34092466	34093418	21600	93762	93781	952	0.1-0.17	0.65-1	48	19	-	Cardiomyocyte	Dst
chr1	34107753	34109351	21617	93911	93927	1598	0.21-0.25	0.64-0.99	39	16	-	Cardiomyocyte	Dst
chr1	34187031	34187203	21724	94634	94638	172	0.03-0.08	0.71-1	63	4	-	Cardiomyocyte	Mir6896
chr1	34332613	34333129	21930	96888	96906	516	0.1-0.16	0.53-1	37	18	-	Cardiomyocyte	Dst
chr1	34363400	34363670	21972	97425	97436	270	0.04-0.05	0.56-1	51	11	-	Cardiomyocyte	Mir5103
chr1	34383239	34383685	21998	97566	97578	446	0.02-0.09	0.50-1	41	12	-	Cardiomyocyte	Mir5103
chr1	36369731	36369854	23906	108463	108466	123	0.06-0.28	0.66-1	37	3	-	Cardiomyocyte	Arid5a
chr1	36588821	36589313	24159	110676	110693	492	0.23-0.25	0.67-0.99	42	17	-	Cardiomyocyte	Ankrd23
chr1	36592039	36592583	24166	110728	110738	544	0.1-0.13	0.81-1	68	10	-	Cardiomyocyte	Ankrd23
chr1	38050910	38051148	25938	122116	122122	238	0.17-0.24	0.80-1	56	6	-	Cardiomyocyte	Txndc9
chr1	38786143	38786755	26696	128759	128766	612	0.08-0.11	0.46-1	35	7	-	Cardiomyocyte	Aff3
chr1	39283560	39283930	27255	132420	132429	370	0.13-0.21	0.56-1	36	9	-	Cardiomyocyte	Npas2
chr1	39988000	39988632	28243	138648	138659	632	0.02-0.06	0.50-1	44	11	-	Cardiomyocyte	Map4k4
chr1	40007948	40008107	28309	138886	138891	159	0-0.07	0.50-1	43	5	-	Cardiomyocyte	Map4k4
chr1	40018800	40018989	28338	139006	139015	189	0.11-0.15	0.52-1	37	9	-	Cardiomyocyte	Map4k4
chr1	40824165	40824301	29234	144603	144608	136	0.17-0.24	0.59-1	35	5	-	Cardiomyocyte	Mfsd9
chr1	40862200	40862592	29280	144951	144960	392	0-0.03	0.48-0.97	44	9	-	Cardiomyocyte	Tmem182
chr1	40862618	40863158	29282	144961	144980	540	0.02-0.05	0.74-1	69	19	-	Cardiomyocyte	Tmem182
chr1	40931795	40931867	29365	145415	145421	72	0.17-0.3	0.73-1	43	6	-	Cardiomyocyte	Tmem182
chr1	42969630	42969717	31460	156927	156932	87	0.02-0.06	0.50-1	44	5	-	Cardiomyocyte	Gpr45
chr1	43185877	43187491	31661	158304	158316	1614	0.24-0.35	0.71-1	36	12	-	Cardiomyocyte	AI597479
chr1	43193170	43195132	31666	158355	158371	1962	0.2-0.22	0.69-1	47	16	-	Cardiomyocyte	Fhl2
chr1	43196822	43198401	31671	158391	158406	1579	0.08-0.11	0.69-1	57	15	-	Cardiomyocyte	Fhl2
chr1	43207673	43208337	31683	158481	158495	664	0.12-0.16	0.69-1	52	14	-	Cardiomyocyte	Fhl2
chr1	43221132	43221575	31699	158626	158633	443	0.02-0.09	0.65-1	56	7	-	Cardiomyocyte	Fhl2
chr1	43238489	43238918	31721	158762	158771	429	0-0.07	0.51-1	44	9	-	Cardiomyocyte	Fhl2
chr1	43239624	43239937	31724	158773	158779	313	0.0001-0.08	0.54-1	46	6	-	Cardiomyocyte	Fhl2
chr1	43252197	43254055	31735	158879	158887	1858	0-0.04	0.62-1	57	8	-	Cardiomyocyte	Fhl2
chr1	45642631	45642811	33225	166340	166345	180	0.07-0.22	0.60-1	38	5	-	Cardiomyocyte	Col5a2
chr1	54152196	54152582	38658	191261	191270	386	0.06-0.09	0.54-1	45	9	-	Cardiomyocyte	Hecw2
chr1	56914052	56914101	40854	203629	203634	49	0.03-0.17	0.56-1	39	5	-	Cardiomyocyte	Satb2
chr1	58647552	58647648	42632	214725	214728	96	0.06-0.14	0.59-1	44	3	-	Cardiomyocyte	Ndufb3
chr1	59003593	59003712	42897	216343	216347	119	0-0.08	0.50-1	42	4	-	Cardiomyocyte	Trak2
chr1	59935058	59935279	43893	222315	222320	221	0.04-0.15	0.50-1	35	5	-	Cardiomyocyte	Fam117b
chr1	60872566	60873654	44561	226478	226487	1088	0.0001-0.04	0.83-1	78	9	-	Cardiomyocyte	Cd28
chr1	63983916	63984062	47565	243510	243516	146	0.2-0.36	0.75-1	39	6	-	Cardiomyocyte	Gm13749
chr1	64249535	64250417	47859	245364	245372	882	0.14-0.16	0.68-1	52	8	-	Cardiomyocyte	Klf7
chr1	64355877	64356037	47962	245944	245947	160	0.24-0.37	0.73-1	36	3	-	Cardiomyocyte	Klf7
chr1	64592391	64593001	48170	247051	247055	610	0-0.13	0.57-1	44	4	-	Cardiomyocyte	Creb1
chr1	64841664	64841727	48427	248976	248982	63	0.07-0.13	0.65-1	52	6	-	Cardiomyocyte	Fzd5
chr1	66897614	66899143	49998	257032	257052	1529	0.17-0.24	0.73-1	49	20	-	Cardiomyocyte	Acadl
chr1	69132056	69132414	51740	264190	264194	358	0.11-0.17	0.71-1	53	4	-	Cardiomyocyte	Erbb4
chr1	73965663	73967136	56389	290529	290541	1473	0.25-0.4	0.78-1	38	12	-	Cardiomyocyte	6030407O03Rik
chr1	73982793	73983092	56416	290730	290734	299	0.12-0.16	0.55-1	39	4	-	Cardiomyocyte	6030407O03Rik
chr1	74004144	74004659	56451	290969	290975	515	0-0.03	0.38-1	35	6	-	Cardiomyocyte	6030407O03Rik
chr1	74019917	74020890	56474	291135	291149	973	0.03-0.06	0.41-1	35	14	-	Cardiomyocyte	6030407O03Rik
chr1	74022749	74024216	56476	291161	291172	1467	0.1-0.18	0.62-1	44	11	-	Cardiomyocyte	6030407O03Rik
chr1	74100312	74100567	56591	291856	291864	255	0.33-0.39	0.75-1	36	8	-	Cardiomyocyte	Tns1
chr1	74616611	74616810	57249	295847	295854	199	0.2-0.32	0.69-1	36	7	-	Cardiomyocyte	Zfp142
chr1	75243447	75243613	58224	301983	301992	166	0.02-0.07	0.66-1	59	9	-	Cardiomyocyte	Dnajb2
chr1	75355594	75355884	58407	302992	302998	290	0.11-0.14	0.54-1	40	6	-	Cardiomyocyte	Des
chr1	75356156	75356470	58410	303003	303014	314	0.0001-0.05	0.60-0.97	54	11	-	Cardiomyocyte	Des
chr1	75358788	75358913	58426	303114	303120	125	0-0.06	0.67-1	61	6	-	Cardiomyocyte	Des
chr1	75372623	75373848	58473	303332	303340	1225	0.03-0.13	0.60-0.98	47	8	-	Cardiomyocyte	Speg
chr1	75403753	75405254	58574	303874	303890	1501	0.15-0.21	0.59-1	38	16	-	Cardiomyocyte	Speg
chr1	75546067	75547062	58935	306429	306445	995	0.03-0.06	0.56-0.99	50	16	-	Cardiomyocyte	Slc4a3
chr1	75547433	75547698	58939	306459	306468	265	0.2-0.21	0.64-0.98	43	9	-	Cardiomyocyte	Slc4a3
chr1	75552680	75553220	58954	306590	306599	540	0-0.03	0.50-1	47	9	-	Cardiomyocyte	Slc4a3
chr1	75553312	75553548	58955	306599	306614	236	0.04-0.14	0.80-0.99	66	15	-	Cardiomyocyte	Slc4a3
chr1	75930395	75930443	59419	308809	308812	48	0.03-0.09	0.44-1	35	3	-	Cardiomyocyte	Slc4a3
chr1	75931587	75931613	59423	308818	308822	26	0.07-0.14	0.68-1	54	4	-	Cardiomyocyte	Slc4a3
chr1	77045459	77046351	60325	313372	313383	892	0-0.02	0.73-0.98	71	11	-	Cardiomyocyte	Mir6352
chr1	77764679	77764979	61121	317816	317820	300	0.05-0.08	0.44-1	36	4	-	Cardiomyocyte	Epha4
chr1	78017738	78017960	61389	318978	318983	222	0-0	0.48-1	48	5	-	Cardiomyocyte	Pax3
chr1	78422246	78423645	61962	322216	322229	1399	0.05-0.06	0.56-1	50	13	-	Cardiomyocyte	Farsb
chr1	81893845	81893989	64815	336256	336259	144	0-0	0.46-1	46	3	-	Cardiomyocyte	Mir6344
chr1	82096870	82097573	64976	336924	336931	703	0.18-0.23	0.69-1	46	7	-	Cardiomyocyte	Mir6344
chr1	82360625	82361547	65278	338617	338631	922	0.14-0.24	0.60-1	36	14	-	Cardiomyocyte	Rhbdd1
chr1	82442232	82442652	65333	339107	339119	420	0.0001-0.09	0.53-1	44	12	-	Cardiomyocyte	Rhbdd1
chr1	82446415	82446737	65339	339145	339149	322	0.03-0.17	0.71-1	53	4	-	Cardiomyocyte	Rhbdd1
chr1	89350953	89351172	70498	364879	364882	219	0.05-0.06	0.42-1	36	3	-	Cardiomyocyte	Snorc
chr1	89708978	89709908	70897	367411	367420	930	0.1-0.13	0.56-1	43	9	-	Cardiomyocyte	Sag
chr1	91019067	91019111	72689	375585	375588	44	0-0	0.51-1	51	3	-	Cardiomyocyte	Sh3bp4
chr1	91514616	91515036	73371	379758	379765	420	0.11-0.18	0.57-1	40	7	-	Cardiomyocyte	4933400F21Rik
chr1	91892891	91894604	73933	384570	384588	1713	0.12-0.14	0.57-0.96	43	18	-	Cardiomyocyte	Asb18
chr1	91910792	91911315	73959	384726	384737	523	0-0.02	0.66-0.99	64	11	-	Cardiomyocyte	Asb18
chr1	92904896	92905827	75346	392340	392362	931	0.23-0.28	0.69-0.98	40	22	-	Cardiomyocyte	Lrrfip1
chr1	92913296	92913468	75362	392436	392441	172	0.06-0.16	0.83-1	67	5	-	Cardiomyocyte	Lrrfip1
chr1	92918897	92919072	75369	392489	392492	175	0.19-0.35	0.77-1	42	3	-	Cardiomyocyte	Lrrfip1
chr1	92919328	92920021	75371	392495	392506	693	0.07-0.09	0.49-1	40	11	-	Cardiomyocyte	Lrrfip1
chr1	92967786	92968892	75469	392967	392982	1106	0.04-0.05	0.78-1	73	15	-	Cardiomyocyte	Lrrfip1
chr1	93113909	93114071	75652	394207	394210	162	0-0.03	0.40-1	37	3	-	Cardiomyocyte	Ube2f
chr1	93247765	93248459	75840	395465	395472	694	0.0001-0.06	0.50-0.96	44	7	-	Cardiomyocyte	Klhl30
chr1	93676328	93676863	76473	399602	399608	535	0.03-0.07	0.54-1	47	6	-	Cardiomyocyte	Twist2
chr1	93819559	93819577	76732	400880	400883	18	0-0.02	0.73-1	71	3	-	Cardiomyocyte	Twist2
chr1	94004793	94005467	76906	402110	402114	674	0.04-0.07	0.57-1	51	4	-	Cardiomyocyte	Hdac4
chr1	94206050	94206289	77138	403552	403555	239	0.03-0.04	0.50-1	46	3	-	Cardiomyocyte	Hdac4
chr1	94749265	94749691	77860	407422	407428	426	0.09-0.16	0.56-0.98	40	6	-	Cardiomyocyte	Mir149
chr1	94929127	94929271	78110	409304	409308	144	0.18-0.36	0.72-1	36	4	-	Cardiomyocyte	Aqp12
chr1	95075401	95075446	78387	410834	410839	45	0-0.09	0.53-1	44	5	-	Cardiomyocyte	Crocc2
chr1	95114396	95114774	78466	411311	411317	378	0.03-0.16	0.67-1	51	6	-	Cardiomyocyte	Sned1
chr1	99654644	99656027	81304	424946	424953	1383	0.1-0.28	0.64-1	35	7	-	Cardiomyocyte	Ppip5k2
chr1	99670989	99672143	81324	425132	425145	1154	0.22-0.3	0.86-1	56	13	-	Cardiomyocyte	Gin1
chr1	99681381	99681925	81330	425180	425190	544	0-0.02	0.66-1	64	10	-	Cardiomyocyte	Gin1
chr1	99849468	99849912	81460	426175	426182	444	0.32-0.42	0.79-1	37	7	-	Cardiomyocyte	B230216N24Rik
chr1	99869879	99871435	81481	426310	426327	1556	0.28-0.43	0.87-1	44	17	-	Cardiomyocyte	B230216N24Rik
chr1	99871611	99871968	81483	426329	426340	357	0.0001-0.05	0.55-1	50	11	-	Cardiomyocyte	B230216N24Rik
chr1	99871973	99872408	81484	426340	426350	435	0.09-0.12	0.71-1	59	10	-	Cardiomyocyte	B230216N24Rik
chr1	104403056	104403284	83861	433367	433372	228	0.06-0.31	0.67-1	36	5	-	Cardiomyocyte	Gm20268
chr1	108101311	108101336	86127	442179	442182	25	0-0.07	0.61-1	54	3	-	Cardiomyocyte	Phlpp1
chr1	109503337	109503705	87137	446953	446956	368	0.03-0.22	0.56-1	35	3	-	Cardiomyocyte	Serpinb8
chr1	120313976	120314316	92496	461489	461497	340	0.02-0.07	0.50-1	43	8	-	Cardiomyocyte	Clasp1
chr1	120369106	120369357	92544	461824	461832	251	0.03-0.08	0.48-1	40	8	-	Cardiomyocyte	2900060B14Rik
chr1	120383012	120383781	92555	461915	461920	769	0.16-0.26	0.67-1	41	5	-	Cardiomyocyte	2900060B14Rik
chr1	120394059	120394965	92563	461977	461993	906	0.24-0.3	0.80-1	50	16	-	Cardiomyocyte	2900060B14Rik
chr1	120450483	120451689	92606	462478	462487	1206	0.15-0.22	0.66-1	44	9	-	Cardiomyocyte	Tfcp2l1
chr1	121080185	121080377	93313	466563	466566	192	0.06-0.15	0.56-1	41	3	-	Cardiomyocyte	Gli2
chr1	121369330	121369622	93672	468629	468640	292	0.02-0.14	0.53-1	39	11	-	Cardiomyocyte	Ralb
chr1	127373680	127375556	98586	489038	489052	1876	0.13-0.16	0.52-1	36	14	-	Cardiomyocyte	Actr3
chr1	128632174	128633391	99704	495045	495057	1217	0.14-0.2	0.65-1	45	12	-	Cardiomyocyte	Nckap5
chr1	129159137	129159207	100145	497304	497310	70	0-0.15	0.67-1	52	6	-	Cardiomyocyte	Mgat5
chr1	129833168	129834147	100753	501159	501173	979	0.17-0.18	0.64-1	46	14	-	Cardiomyocyte	Rab3gap1
chr1	129861309	129861511	100773	501404	501412	202	0-0.04	0.60-1	55	8	-	Cardiomyocyte	Rab3gap1
chr1	130997600	130998159	101681	506723	506733	559	0.07-0.09	0.59-1	50	10	-	Cardiomyocyte	Thsd7b
chr1	132957625	132958461	103273	513925	513931	836	0.1-0.16	0.55-1	39	6	-	Cardiomyocyte	Mapkapk2
chr1	132972738	132972887	103298	514032	514036	149	0.02-0.05	0.44-1	39	4	-	Cardiomyocyte	Mapkapk2
chr1	132983950	132984843	103322	514119	514130	893	0.2-0.22	0.70-1	48	11	-	Cardiomyocyte	Mapkapk2
chr1	133738788	133739380	104184	519326	519336	592	0-0.05	0.67-1	62	10	-	Cardiomyocyte	Slc41a1
chr1	134197514	134197874	104901	523357	523363	360	0.08-0.23	0.69-1	46	6	-	Cardiomyocyte	Klhdc8a
chr1	134353465	134353845	105134	524876	524883	380	0.13-0.15	0.69-1	53	7	-	Cardiomyocyte	Rbbp5
chr1	135120080	135120483	106437	531955	531964	403	0.12-0.2	0.59-0.98	38	9	-	Cardiomyocyte	Plekha6
chr1	135152564	135153184	106499	532226	532243	620	0.02-0.04	0.44-0.98	40	17	-	Cardiomyocyte	Plekha6
chr1	135153464	135153912	106501	532244	532252	448	0.0001-0.07	0.43-1	36	8	-	Cardiomyocyte	Plekha6
chr1	136322659	136323122	108143	542473	542482	463	0.06-0.11	0.65-1	54	9	-	Cardiomyocyte	Adipor1
chr1	136378907	136379323	108184	542786	542792	416	0.0001-0.17	0.64-1	47	6	-	Cardiomyocyte	Rabif
chr1	136732111	136732424	108684	545885	545892	313	0.04-0.11	0.83-1	72	7	-	Cardiomyocyte	Ppp1r12b
chr1	136766874	136766975	108718	546120	546126	101	0.17-0.19	0.74-1	55	6	-	Cardiomyocyte	Ppp1r12b
chr1	136788642	136788892	108737	546242	546246	250	0-0.03	0.50-1	47	4	-	Cardiomyocyte	Mir5104b
chr1	136815533	136815930	108754	546365	546372	397	0.0001-0.02	0.50-1	48	7	-	Cardiomyocyte	Mir5104b
chr1	136817351	136818161	108756	546380	546384	810	0.19-0.26	0.74-1	48	4	-	Cardiomyocyte	Mir5104b
chr1	136832409	136833334	108768	546448	546455	925	0.06-0.11	0.74-1	63	7	-	Cardiomyocyte	Mir5104b
chr1	137731774	137732515	110195	555096	555110	741	0.05-0.12	0.62-0.97	50	14	-	Cardiomyocyte	Tnnt2
chr1	137735782	137736792	110201	555144	555154	1010	0.0001-0.06	0.56-1	50	10	-	Cardiomyocyte	Tnnt2
chr1	137745074	137745585	110223	555247	555260	511	0.11-0.23	0.79-1	56	13	-	Cardiomyocyte	Tnnt2
chr1	137745830	137747362	110224	555260	555278	1532	0.27-0.36	0.71-0.95	35	18	-	Cardiomyocyte	Tnnt2
chr1	137751130	137752961	110240	555321	555336	1831	0.09-0.13	0.69-1	55	15	-	Cardiomyocyte	Tnnt2
chr1	139155935	139156188	112137	567631	567640	253	0.18-0.23	0.67-1	44	9	-	Cardiomyocyte	Nr5a2
chr1	140475957	140476599	113284	573337	573350	642	0.1-0.12	0.64-1	52	13	-	Cardiomyocyte	Nek7
chr1	140491678	140491831	113300	573450	573454	153	0-0.01	0.43-1	42	4	-	Cardiomyocyte	Nek7
chr1	140802560	140802972	113618	575334	575341	412	0-0.02	0.57-1	55	7	-	Cardiomyocyte	1700019P21Rik
chr1	141110369	141110436	113891	577122	577125	67	0-0.12	0.71-1	59	3	-	Cardiomyocyte	Crb1
chr1	141225073	141225372	114003	577653	577657	299	0.07-0.15	0.62-1	47	4	-	Cardiomyocyte	Crb1
chr1	145876849	145877094	116674	587667	587676	245	0-0.02	0.41-1	38	9	-	Cardiomyocyte	Rgs2
chr1	145902329	145902527	116685	587707	587714	198	0-0.08	0.71-1	63	7	-	Cardiomyocyte	Rgs2
chr1	145924709	145925100	116700	587803	587809	391	0-0.13	0.49-1	36	6	-	Cardiomyocyte	Rgs2
chr1	152427744	152427801	120629	601189	601192	57	0-0.06	0.67-1	61	3	-	Cardiomyocyte	Prg4
chr1	152568475	152568672	120750	602100	602104	197	0.1-0.26	0.67-1	41	4	-	Cardiomyocyte	Prg4
chr1	152985600	152985771	121245	604653	604659	171	0.07-0.08	0.51-1	43	6	-	Cardiomyocyte	C730036E19Rik
chr1	153004052	153004322	121258	604762	604766	270	0.04-0.06	0.43-1	37	4	-	Cardiomyocyte	C730036E19Rik
chr1	153490917	153491162	121702	607874	607882	245	0.03-0.14	0.56-1	42	8	-	Cardiomyocyte	Fam129a
chr1	154011355	154011613	122278	612266	612270	258	0-0.1	0.49-1	39	4	-	Cardiomyocyte	1700025G04Rik
chr1	154015121	154015223	122284	612298	612303	102	0-0.14	0.60-1	46	5	-	Cardiomyocyte	1700025G04Rik
chr1	154373303	154373823	122642	614665	614679	520	0-0.03	0.70-1	67	14	-	Cardiomyocyte	Rgl1
chr1	154375343	154375562	122644	614688	614695	219	0.04-0.09	0.51-1	42	7	-	Cardiomyocyte	Rgl1
chr1	154386337	154386666	122663	614816	614821	329	0.04-0.07	0.64-1	57	5	-	Cardiomyocyte	Rgl1
chr1	154585818	154586422	122947	616573	616586	604	0.02-0.04	0.56-0.99	52	13	-	Cardiomyocyte	Apobec4
chr1	155595053	155595335	124249	624449	624452	282	0-0.07	0.53-1	46	3	-	Cardiomyocyte	Rnasel
chr1	155884636	155886458	124553	626313	626325	1822	0.2-0.44	0.80-1	36	12	-	Cardiomyocyte	Glul
chr1	156984784	156985040	125771	632573	632583	256	0.18-0.21	0.79-1	58	10	-	Cardiomyocyte	Mr1
chr1	158993572	158993817	127834	645832	645837	245	0-0.07	0.47-1	40	5	-	Cardiomyocyte	Tex35
chr1	159075840	159075964	127946	646460	646463	124	0-0.13	0.50-1	37	3	-	Cardiomyocyte	Tex35
chr1	161422823	161422934	130265	657049	657052	111	0-0	0.36-1	36	3	-	Cardiomyocyte	Tnr
chr1	162643351	162644320	131458	662842	662848	969	0-0.09	0.44-1	35	6	-	Cardiomyocyte	Rabgap1l
chr1	163934286	163934367	132682	669605	669608	81	0.02-0.1	0.57-1	48	3	-	Cardiomyocyte	2810442N19Rik
chr1	165306879	165307098	134105	677395	677398	219	0.11-0.19	0.65-1	46	3	-	Cardiomyocyte	Gorab
chr1	167597551	167597699	136352	691331	691338	148	0-0.02	0.39-0.99	37	7	-	Cardiomyocyte	Mpzl1
chr1	167927523	167927632	136807	693942	693946	109	0-0.05	0.67-1	62	4	-	Cardiomyocyte	Pou2f1
chr1	168056519	168056964	136960	694915	694922	445	0.14-0.21	0.73-1	52	7	-	Cardiomyocyte	Dusp27
chr1	168058513	168060002	136964	694941	694958	1489	0.42-0.47	0.84-1	37	17	-	Cardiomyocyte	Gpa33
chr1	169209192	169209704	138282	702012	702028	512	0.07-0.09	0.45-0.99	36	16	-	Cardiomyocyte	Uck2
chr1	169453272	169454740	138599	704002	704019	1468	0.16-0.18	0.61-0.98	43	17	-	Cardiomyocyte	Lrrc52
chr1	169519085	169519424	138666	704441	704449	339	0.02-0.07	0.74-1	67	8	-	Cardiomyocyte	Rxrg
chr1	170820392	170820766	140118	713106	713114	374	0.0001-0.08	0.57-1	49	8	-	Cardiomyocyte	Mir6354
chr1	172264889	172265208	141579	721006	721012	319	0-0.04	0.81-1	77	6	-	Cardiomyocyte	Spata46
chr1	172298925	172299150	141606	721239	721245	225	0-0.03	0.56-1	53	6	-	Cardiomyocyte	Spata46
chr1	172581372	172581723	141919	723242	723246	351	0.04-0.1	0.45-1	35	4	-	Cardiomyocyte	Olfml2b
chr1	172582119	172582445	141921	723249	723257	326	0.02-0.04	0.49-1	45	8	-	Cardiomyocyte	Olfml2b
chr1	173077966	173079764	142592	727178	727190	1798	0.04-0.15	0.72-1	56	12	-	Cardiomyocyte	Sdhc
chr1	177692470	177692727	147103	750708	750712	257	0.1-0.14	0.54-1	40	4	-	Cardiomyocyte	Wdr64
chr1	177734390	177734454	147137	750892	750895	64	0-0.03	0.43-1	40	3	-	Cardiomyocyte	Exo1
chr1	178917518	178918218	148264	756783	756791	700	0.31-0.45	0.84-1	38	8	-	Cardiomyocyte	Hmga2-ps1
chr1	180576200	180576744	149659	765504	765518	544	0.2-0.27	0.71-0.97	43	14	-	Cardiomyocyte	Kif26b
chr1	181331093	181331272	150422	771639	771643	179	0.03-0.09	0.61-1	52	4	-	Cardiomyocyte	Smyd3
chr1	181364757	181365455	150443	771940	771951	698	0.07-0.09	0.67-1	58	11	-	Cardiomyocyte	Smyd3
chr1	181536202	181536669	150628	773345	773354	467	0.0001-0.01	0.67-1	66	9	-	Cardiomyocyte	Cnst
chr1	181577397	181578018	150674	773697	773703	621	0.15-0.27	0.73-1	46	6	-	Cardiomyocyte	Sccpdh
chr1	181605505	181606526	150706	773926	773932	1021	0.07-0.11	0.74-1	63	6	-	Cardiomyocyte	Sccpdh
chr1	181628000	181628891	150725	774066	774073	891	0.07-0.27	0.75-1	48	7	-	Cardiomyocyte	Sccpdh
chr1	182117062	182117502	151169	777260	777267	440	0.06-0.1	0.64-1	54	7	-	Cardiomyocyte	Coq8a
chr1	182120364	182121151	151174	777291	777300	787	0.08-0.17	0.77-1	60	9	-	Cardiomyocyte	Coq8a
chr1	182446704	182447814	151794	780731	780743	1110	0.13-0.17	0.60-1	42	12	-	Cardiomyocyte	Stum
chr1	182503064	182503557	151863	781188	781195	493	0.04-0.08	0.56-1	48	7	-	Cardiomyocyte	Parp1
chr1	182537272	182537620	151892	781574	781580	348	0.04-0.05	0.49-0.99	44	6	-	Cardiomyocyte	Mir6904
chr1	183378301	183378485	152968	788549	788556	184	0.13-0.25	0.62-1	37	7	-	Cardiomyocyte	Ccdc121
chr1	183953768	183953848	153617	792788	792792	80	0-0.04	0.67-1	63	4	-	Cardiomyocyte	Enah
chr1	183956443	183956625	153622	792817	792820	182	0.09-0.2	0.71-1	51	3	-	Cardiomyocyte	Enah
chr1	183982550	183982727	153643	792973	792980	177	0.08-0.18	0.71-1	53	7	-	Cardiomyocyte	Enah
chr1	184037404	184037709	153730	793468	793475	305	0.03-0.27	0.70-1	42	7	-	Cardiomyocyte	Srp9
chr1	184384707	184385055	154121	796004	796014	348	0.11-0.19	0.59-1	40	10	-	Cardiomyocyte	Trp53bp2
chr1	185866895	185867109	155332	803891	803895	214	0-0.04	0.44-1	40	4	-	Cardiomyocyte	Dusp10
chr1	188454843	188455362	158295	821999	822009	519	0.05-0.13	0.51-1	38	10	-	Cardiomyocyte	A730004F24Rik
chr1	188487307	188487599	158339	822264	822275	292	0.07-0.1	0.52-0.98	42	11	-	Cardiomyocyte	Tgfb2
chr1	189573901	189574024	159559	831109	831113	123	0-0.06	0.46-1	40	4	-	Cardiomyocyte	Esrrg
chr1	189665714	189665851	159685	831846	831850	137	0.04-0.08	0.54-1	46	4	-	Cardiomyocyte	Esrrg
chr1	189775567	189775629	159831	832681	832684	62	0-0.02	0.48-1	46	3	-	Cardiomyocyte	Esrrg
chr1	189924624	189924655	160028	834077	834081	31	0.2-0.26	0.62-1	36	4	-	Cardiomyocyte	9330162B11Rik
chr1	190659937	190660176	160839	839114	839118	239	0-0.03	0.50-1	47	4	-	Cardiomyocyte	Kctd3
chr1	191008917	191009089	161282	842059	842062	172	0.08-0.19	0.55-1	36	3	-	Cardiomyocyte	Kcnk2
chr1	191697495	191698061	162147	847877	847893	566	0.09-0.11	0.47-0.99	36	16	-	Cardiomyocyte	Smyd2
chr1	191750245	191750501	162247	848766	848773	256	0-0.15	0.57-1	42	7	-	Cardiomyocyte	Smyd2
chr1	191784848	191785503	162297	849039	849050	655	0.11-0.28	0.67-1	39	11	-	Cardiomyocyte	Smyd2
chr1	191951559	191951632	162525	850399	850402	73	0.05-0.15	0.50-1	35	3	-	Cardiomyocyte	Prox1
chr1	191952291	191952336	162527	850407	850410	45	0.14-0.24	0.76-1	52	3	-	Cardiomyocyte	Prox1
chr1	191952439	191952520	162529	850411	850417	81	0-0	0.38-1	38	6	-	Cardiomyocyte	Prox1
chr1	192114062	192114304	162779	852251	852259	242	0.0001-0.04	0.50-1	46	8	-	Cardiomyocyte	Gm29678
chr1	192637367	192637522	163417	856691	856695	155	0-0.03	0.57-1	54	4	-	Cardiomyocyte	Rps6kc1
chr1	193123159	193123336	164067	861210	861216	177	0-0.04	0.62-1	57	6	-	Cardiomyocyte	Nenf
chr1	193126261	193126733	164073	861232	861237	472	0.19-0.33	0.71-1	37	5	-	Cardiomyocyte	Nenf
chr1	193441603	193442666	164470	863864	863876	1063	0.17-0.28	0.64-1	35	12	-	Cardiomyocyte	Ints7
chr1	193446679	193446954	164474	863920	863929	275	0.03-0.14	0.57-1	43	9	-	Cardiomyocyte	Ints7
chr1	193812714	193813259	164898	866631	866638	545	0.07-0.19	0.64-1	45	7	-	Cardiomyocyte	Mir3473c
chr1	194583149	194583336	165646	871008	871014	187	0.14-0.17	0.59-0.98	41	6	-	Cardiomyocyte	Hhat
chr1	195158373	195160270	166300	874560	874582	1897	0.15-0.23	0.62-0.98	39	22	-	Cardiomyocyte	Lamb3
chr2	4080924	4081463	168990	887326	887336	539	0.02-0.04	0.77-1	73	10	-	Cardiomyocyte	Frmd4a
chr2	4521771	4521963	169536	890544	890549	192	0.11-0.15	0.67-1	52	5	-	Cardiomyocyte	Frmd4a
chr2	6033666	6033987	170932	901052	901056	321	0.05-0.1	0.62-1	52	4	-	Cardiomyocyte	Proser2
chr2	6153903	6154065	171091	902075	902081	162	0-0.04	0.57-0.95	53	6	-	Cardiomyocyte	Echdc3
chr2	7002906	7004089	171962	907497	907507	1183	0.16-0.33	0.70-1	36	10	-	Cardiomyocyte	Celf2
chr2	9991343	9993035	174283	918688	918703	1692	0.09-0.12	0.86-1	74	15	-	Cardiomyocyte	Atp5c1
chr2	13359894	13360306	177214	935988	935992	412	0-0.12	0.55-1	43	4	-	Cardiomyocyte	Cubn
chr2	16813504	16813716	179278	945674	945677	212	0.07-0.28	0.65-1	36	3	-	Cardiomyocyte	4930515L03Rik
chr2	20640628	20640809	182487	962766	962770	181	0.06-0.11	0.72-1	61	4	-	Cardiomyocyte	Etl4
chr2	26185243	26185939	187407	990526	990534	696	0.04-0.07	0.51-1	44	8	-	Cardiomyocyte	Gpsm1
chr2	26195190	26196864	187412	990574	990588	1674	0-0.02	0.65-0.99	63	14	-	Cardiomyocyte	Dnlz
chr2	27065779	27065927	188512	997883	997886	148	0-0.07	0.42-1	35	3	-	Cardiomyocyte	Sardh
chr2	27136793	27137246	188602	998472	998484	453	0-0.03	0.82-1	78	12	-	Cardiomyocyte	Sardh
chr2	27229090	27229257	188699	999329	999336	167	0.02-0.06	0.56-1	51	7	-	Cardiomyocyte	Vav2
chr2	28457783	28457994	190426	1010274	1010282	211	0.02-0.05	0.40-0.96	35	8	-	Cardiomyocyte	Gtf3c5
chr2	30236298	30237320	192709	1026684	1026697	1022	0.09-0.15	0.50-0.99	35	13	-	Cardiomyocyte	Dolpp1
chr2	30851751	30852103	193718	1033107	1033117	352	0-0.02	0.41-0.97	38	10	-	Cardiomyocyte	Usp20
chr2	30862016	30862594	193727	1033210	1033217	578	0.02-0.09	0.66-0.96	57	7	-	Cardiomyocyte	Usp20
chr2	31045244	31047111	193983	1035012	1035022	1867	0.19-0.27	0.72-1	44	10	-	Cardiomyocyte	Gpr107
chr2	31047136	31047480	193984	1035022	1035031	344	0-0.04	0.43-0.99	39	9	-	Cardiomyocyte	Gpr107
chr2	31850516	31850655	195311	1043507	1043512	139	0.11-0.2	0.63-1	43	5	-	Cardiomyocyte	Nup214
chr2	31985097	31985462	195495	1044854	1044860	365	0.0001-0.04	0.50-0.99	46	6	-	Cardiomyocyte	Prrc2b
chr2	32341692	32342389	196059	1049284	1049300	697	0.22-0.3	0.78-1	48	16	-	Cardiomyocyte	Slc25a25
chr2	32482525	32483086	196302	1050874	1050884	561	0.0001-0.14	0.72-1	57	10	-	Cardiomyocyte	Ak1
chr2	32492297	32492367	196323	1050997	1051002	70	0.26-0.44	0.80-1	36	5	-	Cardiomyocyte	Ak1
chr2	32824645	32825361	196896	1055094	1055104	716	0-0.03	0.68-1	65	10	-	Cardiomyocyte	Snora65
chr2	33015687	33016386	197109	1056562	1056580	699	0.07-0.12	0.48-0.99	36	18	-	Cardiomyocyte	Garnl3
chr2	33042072	33042371	197144	1056819	1056826	299	0.02-0.06	0.63-1	57	7	-	Cardiomyocyte	Angptl2
chr2	33059229	33059478	197164	1056964	1056970	249	0.07-0.09	0.48-1	39	6	-	Cardiomyocyte	Angptl2
chr2	33584246	33584600	198053	1061917	1061930	354	0.13-0.22	0.60-1	38	13	-	Cardiomyocyte	Nron
chr2	34433001	34433264	198936	1067994	1068001	263	0.07-0.09	0.46-1	37	7	-	Cardiomyocyte	Mapkap1
chr2	34447262	34447787	198943	1068095	1068108	525	0.0001-0.05	0.55-1	50	13	-	Cardiomyocyte	Gapvd1
chr2	35038536	35039060	199626	1072827	1072833	524	0-0.06	0.64-1	58	6	-	Cardiomyocyte	Rab14
chr2	35657263	35658236	200526	1078476	1078482	973	0.0001-0.09	0.50-1	41	6	-	Cardiomyocyte	9030204H09Rik
chr2	35899582	35900685	200859	1080377	1080395	1103	0.27-0.28	0.69-1	40	18	-	Cardiomyocyte	Ndufa8
chr2	35902316	35903428	200863	1080404	1080418	1112	0.05-0.09	0.57-1	49	14	-	Cardiomyocyte	Ndufa8
chr2	36004319	36004920	201048	1081524	1081533	601	0.02-0.1	0.57-1	48	9	-	Cardiomyocyte	Rbm18
chr2	37419766	37420352	201746	1084375	1084381	586	0.11-0.18	0.72-1	54	6	-	Cardiomyocyte	Gpr21
chr2	44845185	44845965	207121	1109275	1109287	780	0.11-0.17	0.83-1	65	12	-	Cardiomyocyte	Mir5129
chr2	48272584	48273239	209315	1119132	1119137	655	0-0.02	0.50-1	48	5	-	Cardiomyocyte	Acvr2a
chr2	49323641	49324781	210030	1123448	1123454	1140	0.06-0.16	0.55-1	39	6	-	Cardiomyocyte	Epc2
chr2	49555819	49556033	210234	1124863	1124880	214	0.15-0.25	0.79-1	54	17	-	Cardiomyocyte	Kif5c
chr2	50735866	50736866	211343	1131321	1131333	1000	0.27-0.35	0.71-1	36	12	-	Cardiomyocyte	Gm13498
chr2	51285233	51285305	211836	1134278	1134281	72	0-0.03	0.56-1	53	3	-	Cardiomyocyte	1700057H21Rik
chr2	57051082	57051428	216107	1154764	1154768	346	0.27-0.37	0.72-1	35	4	-	Cardiomyocyte	4930555B11Rik
chr2	57132176	57133347	216193	1155282	1155299	1171	0.34-0.4	0.78-1	38	17	-	Cardiomyocyte	Gpd2
chr2	59682454	59683050	218634	1171059	1171070	596	0.16-0.25	0.67-1	42	11	-	Cardiomyocyte	Wdsub1
chr2	59790630	59790876	218722	1172106	1172117	246	0-0.01	0.49-1	48	11	-	Cardiomyocyte	Wdsub1
chr2	59797790	59798223	218730	1172205	1172214	433	0.03-0.06	0.70-1	63	9	-	Cardiomyocyte	Wdsub1
chr2	59821605	59822058	218753	1172420	1172431	453	0.19-0.27	0.80-1	53	11	-	Cardiomyocyte	Wdsub1
chr2	60490476	60490563	219387	1177054	1177057	87	0.06-0.25	0.73-1	48	3	-	Cardiomyocyte	Itgb6
chr2	60559455	60560396	219476	1177547	1177551	941	0.06-0.1	0.68-1	58	4	-	Cardiomyocyte	Itgb6
chr2	61287075	61287163	220164	1181843	1181848	88	0-0.07	0.42-1	35	5	-	Cardiomyocyte	Tank
chr2	63901829	63902311	222352	1192325	1192331	482	0.1-0.26	0.78-1	52	6	-	Cardiomyocyte	Fign
chr2	64907851	64908173	223200	1196367	1196372	322	0.02-0.03	0.39-1	36	5	-	Cardiomyocyte	Grb14
chr2	65698472	65698645	223988	1200831	1200838	173	0.0001-0.04	0.52-1	48	7	-	Cardiomyocyte	Csrnp3
chr2	68070171	68070378	226022	1211108	1211114	207	0.03-0.1	0.55-1	45	6	-	Cardiomyocyte	B3galt1
chr2	68254188	68255713	226256	1212948	1212962	1525	0.27-0.35	0.78-1	43	14	-	Cardiomyocyte	Stk39
chr2	69313253	69313776	227294	1219313	1219325	523	0.22-0.24	0.74-1	50	12	-	Cardiomyocyte	Dhrs9
chr2	71262657	71263135	229519	1233578	1233583	478	0-0.04	0.68-1	64	5	-	Cardiomyocyte	Metap1d
chr2	72083391	72083833	230634	1241106	1241113	442	0.2-0.31	0.81-1	50	7	-	Cardiomyocyte	Map3k20
chr2	72121625	72122796	230676	1241417	1241426	1171	0.19-0.21	0.67-1	46	9	-	Cardiomyocyte	Map3k20
chr2	72206522	72206634	230792	1242192	1242200	112	0.2-0.22	0.74-1	52	8	-	Cardiomyocyte	Map3k20
chr2	72559991	72560226	231242	1245405	1245412	235	0.08-0.31	0.73-1	42	7	-	Cardiomyocyte	8430437L04Rik
chr2	72897604	72897958	231622	1247611	1247614	354	0-0.04	0.40-1	36	3	-	Cardiomyocyte	Sp3
chr2	72944811	72945467	231676	1248010	1248016	656	0.19-0.22	0.60-1	38	6	-	Cardiomyocyte	Ola1
chr2	74220387	74220578	233207	1257021	1257026	191	0-0.03	0.43-1	40	5	-	Cardiomyocyte	4930441J16Rik
chr2	75514583	75514993	235105	1268414	1268429	410	0.11-0.11	0.50-1	39	15	-	Cardiomyocyte	Gm6793
chr2	76587638	76588356	236440	1277845	1277864	718	0.27-0.37	0.85-1	48	19	-	Cardiomyocyte	Plekha3
chr2	76593184	76594223	236446	1277937	1277948	1039	0.23-0.28	0.73-1	44	11	-	Cardiomyocyte	Plekha3
chr2	76602144	76602644	236455	1278076	1278089	500	0.18-0.23	0.76-0.98	53	13	-	Cardiomyocyte	Plekha3
chr2	76602819	76602950	236457	1278091	1278098	131	0-0.05	0.82-1	76	7	-	Cardiomyocyte	Plekha3
chr2	76629663	76629770	236492	1278458	1278465	107	0-0.07	0.64-1	57	7	-	Cardiomyocyte	Plekha3
chr2	76633590	76634013	236498	1278497	1278507	423	0.3-0.37	0.75-1	38	10	-	Cardiomyocyte	Plekha3
chr2	76645081	76645267	236509	1278606	1278615	186	0-0.01	0.66-0.96	65	9	-	Cardiomyocyte	Plekha3
chr2	76705395	76705619	236597	1279163	1279169	224	0.24-0.3	0.72-1	42	6	-	Cardiomyocyte	Ttn
chr2	76711828	76712965	236612	1279268	1279285	1137	0.18-0.36	0.72-1	36	17	-	Cardiomyocyte	Ttn
chr2	76716231	76716308	236616	1279329	1279332	77	0.05-0.11	0.50-1	39	3	-	Cardiomyocyte	Ttn
chr2	76718739	76719663	236623	1279393	1279410	924	0.18-0.3	0.68-0.98	38	17	-	Cardiomyocyte	Ttn
chr2	76723698	76724052	236627	1279466	1279469	354	0-0.06	0.57-1	52	3	-	Cardiomyocyte	Ttn
chr2	76724184	76724891	236629	1279471	1279486	707	0.12-0.22	0.76-0.99	54	15	-	Cardiomyocyte	Ttn
chr2	76735254	76735411	236642	1279636	1279641	157	0.07-0.1	0.50-1	40	5	-	Cardiomyocyte	Ttn
chr2	76767272	76767720	236689	1280056	1280065	448	0.03-0.14	0.49-1	35	9	-	Cardiomyocyte	Ttn
chr2	76783821	76784035	236714	1280271	1280278	214	0.02-0.05	0.78-1	73	7	-	Cardiomyocyte	Ttn
chr2	76792476	76793140	236728	1280395	1280416	664	0.27-0.28	0.82-1	53	21	-	Cardiomyocyte	Ttn
chr2	76803725	76804949	236736	1280454	1280470	1224	0.09-0.14	0.67-1	53	16	-	Cardiomyocyte	Ttn
chr2	76807672	76807783	236743	1280501	1280510	111	0.07-0.17	0.62-1	44	9	-	Cardiomyocyte	Ttn
chr2	76807940	76807973	236745	1280514	1280518	33	0.02-0.08	0.74-1	66	4	-	Cardiomyocyte	Ttn
chr2	76808021	76808157	236748	1280520	1280527	136	0-0.04	0.42-0.98	38	7	-	Cardiomyocyte	Ttn
chr2	76809564	76810234	236753	1280543	1280558	670	0-0.05	0.49-1	44	15	-	Cardiomyocyte	Ttn
chr2	76810807	76812340	236755	1280561	1280575	1533	0.04-0.06	0.63-1	57	14	-	Cardiomyocyte	Ttn
chr2	76818771	76820672	236766	1280646	1280669	1901	0-0.05	0.72-0.98	67	23	-	Cardiomyocyte	Ttn
chr2	76835804	76836400	236781	1280735	1280738	596	0-0.13	0.86-1	73	3	-	Cardiomyocyte	Ttn
chr2	76849995	76851774	236795	1280822	1280832	1779	0.06-0.15	0.61-0.96	46	10	-	Cardiomyocyte	Ttn
chr2	76852575	76852792	236798	1280839	1280847	217	0.08-0.1	0.60-1	50	8	-	Cardiomyocyte	Ttn
chr2	76923940	76924520	236886	1281387	1281392	580	0-0.12	0.51-1	39	5	-	Cardiomyocyte	Ccdc141
chr2	76951151	76952621	236916	1281584	1281601	1470	0.03-0.08	0.54-1	46	17	-	Cardiomyocyte	Ccdc141
chr2	77020541	77021272	237007	1282100	1282107	731	0-0.05	0.51-1	46	7	-	Cardiomyocyte	Ccdc141
chr2	77633637	77634225	237772	1286701	1286710	588	0.08-0.12	0.55-0.99	43	9	-	Cardiomyocyte	Zfp385b
chr2	80227864	80228192	240085	1298714	1298723	328	0.0001-0.05	0.41-1	36	9	-	Cardiomyocyte	Gm13752
chr2	90749363	90749750	247115	1328463	1328477	387	0.14-0.16	0.78-1	62	14	-	Cardiomyocyte	Kbtbd4
chr2	90751231	90751442	247119	1328484	1328488	211	0-0.05	0.62-1	56	4	-	Cardiomyocyte	Kbtbd4
chr2	90972864	90972909	247375	1330193	1330199	45	0.05-0.08	0.48-1	40	6	-	Cardiomyocyte	Mybpc3
chr2	91277142	91277593	247676	1332507	1332514	451	0.05-0.13	0.62-1	49	7	-	Cardiomyocyte	1110051M20Rik
chr2	91615755	91616949	247987	1334845	1334851	1194	0.23-0.25	0.71-1	46	6	-	Cardiomyocyte	Ambra1
chr2	93963535	93963769	251186	1354050	1354056	234	0.03-0.07	0.50-1	43	6	-	Cardiomyocyte	Hsd17b12
chr2	102298100	102298333	257054	1376685	1376693	233	0-0.06	0.47-1	41	8	-	Cardiomyocyte	Fjx1
chr2	102569410	102569594	257354	1378215	1378218	184	0-0.06	0.67-1	61	3	-	Cardiomyocyte	Gm13872
chr2	102923042	102923334	257725	1380370	1380377	292	0.04-0.14	0.67-1	53	7	-	Cardiomyocyte	Apip
chr2	103442860	103444317	258277	1383587	1383602	1457	0.14-0.19	0.75-0.99	56	15	-	Cardiomyocyte	Abtb2
chr2	103517816	103518243	258364	1384004	1384011	427	0.05-0.13	0.82-1	69	7	-	Cardiomyocyte	Nat10
chr2	105137722	105138097	260234	1394861	1394875	375	0-0.03	0.72-1	69	14	-	Cardiomyocyte	Them7
chr2	106492403	106492908	261618	1402390	1402400	505	0-0.02	0.40-1	38	10	-	Cardiomyocyte	BB218582
chr2	112475522	112475593	266033	1420449	1420453	71	0.07-0.13	0.71-1	57	4	-	Cardiomyocyte	Aven
chr2	113872304	113873982	267458	1427701	1427716	1678	0.02-0.07	0.64-1	57	15	-	Cardiomyocyte	Actc1
chr2	113917346	113917637	267503	1427977	1427983	291	0.03-0.07	0.74-1	67	6	-	Cardiomyocyte	C130080G10Rik
chr2	113955966	113956918	267534	1428322	1428338	952	0-0.08	0.88-1	80	16	-	Cardiomyocyte	Mir7002
chr2	116594717	116594790	269975	1440675	1440679	73	0.21-0.22	0.62-1	40	4	-	Cardiomyocyte	Tmco5
chr2	117212014	117212241	270705	1444672	1444677	227	0.0001-0.06	0.43-1	37	5	-	Cardiomyocyte	Rasgrp1
chr2	117875733	117877699	271307	1447430	1447439	1966	0.22-0.31	0.73-1	42	9	-	Cardiomyocyte	Gm13986
chr2	118542191	118543160	272173	1452928	1452943	969	0-0.05	0.70-1	64	15	-	Cardiomyocyte	Plcb2
chr2	119224137	119224250	273057	1459102	1459107	113	0.12-0.18	0.62-1	44	5	-	Cardiomyocyte	Chac1
chr2	119881160	119881571	273689	1463645	1463652	411	0.07-0.17	0.60-1	42	7	-	Cardiomyocyte	Pla2g4b
chr2	119916600	119917199	273747	1464105	1464122	599	0.0001-0.02	0.60-1	57	17	-	Cardiomyocyte	Sptbn5
chr2	120069310	120070371	273905	1465040	1465047	1061	0.07-0.17	0.62-1	44	7	-	Cardiomyocyte	Pla2g4e
chr2	121279182	121279460	275090	1472968	1472972	278	0.05-0.21	0.65-1	44	4	-	Cardiomyocyte	Serinc4
chr2	121374697	121374927	275166	1473670	1473684	230	0.0001-0.05	0.60-0.99	54	14	-	Cardiomyocyte	Wdr76
chr2	121756553	121756642	275573	1476044	1476047	89	0.09-0.22	0.60-1	38	3	-	Cardiomyocyte	Ctdspl2
chr2	122153442	122153684	275981	1478778	1478785	242	0.15-0.2	0.68-1	48	7	-	Cardiomyocyte	Duox1
chr2	125145533	125145713	278474	1491465	1491472	180	0.0001-0.03	0.52-1	49	7	-	Cardiomyocyte	Dut
chr2	125252904	125252952	278582	1492388	1492392	48	0-0.09	0.45-1	36	4	-	Cardiomyocyte	Fbn1
chr2	125455746	125456264	278799	1494169	1494173	518	0.11-0.13	0.70-1	56	4	-	Cardiomyocyte	Cep152
chr2	125601315	125602645	278950	1495384	1495396	1330	0.1-0.16	0.62-1	46	12	-	Cardiomyocyte	Secisbp2l
chr2	126740005	126740457	279953	1501422	1501429	452	0.1-0.2	0.55-1	35	7	-	Cardiomyocyte	Mir3473g
chr2	126750102	126750330	279963	1501482	1501489	228	0.05-0.1	0.75-1	65	7	-	Cardiomyocyte	Sppl2a
chr2	127063712	127064349	280219	1503390	1503401	637	0.04-0.11	0.67-1	56	11	-	Cardiomyocyte	Ciao1
chr2	128138769	128139325	281666	1511483	1511494	556	0.11-0.23	0.63-0.98	40	11	-	Cardiomyocyte	Morrbid
chr2	128164612	128164667	281702	1511674	1511677	55	0-0.03	0.47-1	43	3	-	Cardiomyocyte	Morrbid
chr2	129209613	129209828	282836	1518926	1518933	215	0.05-0.06	0.61-1	55	7	-	Cardiomyocyte	Il1b
chr2	129234556	129234665	282869	1519093	1519097	109	0.03-0.13	0.50-1	37	4	-	Cardiomyocyte	Il1b
chr2	129453570	129453784	283116	1520342	1520352	214	0-0	0.35-1	35	10	-	Cardiomyocyte	Sirpa
chr2	130372778	130372917	284119	1526003	1526007	139	0.04-0.17	0.62-1	44	4	-	Cardiomyocyte	4930473A02Rik
chr2	132518496	132520046	286496	1540098	1540105	1550	0.12-0.21	0.56-1	35	7	-	Cardiomyocyte	Shld1
chr2	132579468	132579674	286558	1540478	1540482	206	0-0.08	0.44-1	36	4	-	Cardiomyocyte	Chgb
chr2	133162121	133162529	287096	1543337	1543342	408	0.04-0.14	0.52-1	38	5	-	Cardiomyocyte	Bmp2
chr2	141217141	141217345	293864	1575228	1575232	204	0.05-0.12	0.55-1	43	4	-	Cardiomyocyte	Flrt3
chr2	142252069	142252264	294769	1578732	1578736	195	0-0.02	0.50-1	48	4	-	Cardiomyocyte	Kif16b
chr2	143522171	143522486	295886	1583814	1583819	315	0.04-0.06	0.41-1	35	5	-	Cardiomyocyte	Pcsk2os2
chr2	143773618	143774414	296190	1585493	1585503	796	0.13-0.23	0.57-1	35	10	-	Cardiomyocyte	Dstn
chr2	144225706	144226584	296716	1589047	1589056	878	0.11-0.21	0.66-1	45	9	-	Cardiomyocyte	Kat14
chr2	145139663	145139938	297442	1593327	1593331	275	0.03-0.08	0.45-1	37	4	-	Cardiomyocyte	Slc24a3
chr2	146649186	146649355	299050	1602572	1602577	169	0.06-0.07	0.44-1	37	5	-	Cardiomyocyte	Kiz
chr2	149645543	149645768	302027	1615298	1615301	225	0.1-0.22	0.59-1	37	3	-	Cardiomyocyte	Syndig1
chr2	150488552	150488813	302639	1618006	1618011	261	0.11-0.16	0.60-1	43	5	-	Cardiomyocyte	E130215H24Rik
chr2	150597076	150598053	302788	1618840	1618857	977	0.15-0.18	0.62-1	44	17	-	Cardiomyocyte	Pygb
chr2	150651472	150652566	302842	1619330	1619339	1094	0.13-0.32	0.81-1	49	9	-	Cardiomyocyte	Abhd12
chr2	152279578	152279678	304679	1629623	1629627	100	0-0.04	0.56-1	52	4	-	Cardiomyocyte	Defb23
chr2	153057491	153057875	305822	1636201	1636213	384	0.09-0.2	0.64-0.99	44	12	-	Cardiomyocyte	Tspyl3
chr2	154230071	154231540	307166	1644104	1644108	1469	0.0001-0.04	0.43-1	39	4	-	Cardiomyocyte	Snta1
chr2	155109085	155109629	308056	1649783	1649790	544	0.11-0.21	0.56-1	36	7	-	Cardiomyocyte	Map1lc3a
chr2	155215000	155215938	308169	1650421	1650430	938	0.18-0.25	0.67-1	42	9	-	Cardiomyocyte	Trp53inp2
chr2	155437387	155438819	308393	1651772	1651787	1432	0.03-0.06	0.52-0.97	46	15	-	Cardiomyocyte	Myh7b
chr2	156293354	156293548	309473	1659549	1659556	194	0.11-0.26	0.63-1	37	7	-	Cardiomyocyte	Epb41l1
chr2	157581268	157581763	311417	1671650	1671658	495	0.04-0.14	0.54-1	40	8	-	Cardiomyocyte	Ctnnbl1
chr2	157953192	157954379	311925	1674998	1675015	1187	0.2-0.25	0.76-1	51	17	-	Cardiomyocyte	Tgm2
chr2	158667584	158667998	313034	1681689	1681698	414	0.13-0.3	0.73-1	43	9	-	Cardiomyocyte	Dhx35
chr2	158978017	158978226	313421	1683662	1683665	209	0.12-0.21	0.56-1	35	3	-	Cardiomyocyte	Dhx35
chr2	159869876	159870390	314265	1687559	1687565	514	0.04-0.13	0.68-1	55	6	-	Cardiomyocyte	9130015L21Rik
chr2	161719526	161719955	316448	1698957	1698963	429	0.06-0.13	0.50-0.98	37	6	-	Cardiomyocyte	Ptprtos
chr2	162406993	162407405	317139	1702041	1702050	412	0.02-0.13	0.50-1	37	9	-	Cardiomyocyte	Ptprt
chr2	162448605	162448666	317178	1702288	1702291	61	0-0.02	0.49-1	47	3	-	Cardiomyocyte	Ptprt
chr2	162862833	162863216	317710	1705391	1705399	383	0.09-0.18	0.81-1	63	8	-	Cardiomyocyte	Mybl2
chr2	163180110	163180334	318232	1708735	1708741	224	0.03-0.2	0.72-1	52	6	-	Cardiomyocyte	Jph2
chr2	163189563	163190660	318252	1708815	1708832	1097	0.05-0.14	0.66-0.97	52	17	-	Cardiomyocyte	Jph2
chr2	163192832	163194247	318257	1708854	1708866	1415	0.06-0.13	0.57-0.99	44	12	-	Cardiomyocyte	Jph2
chr2	163199598	163200701	318267	1708896	1708908	1103	0.11-0.18	0.57-1	40	12	-	Cardiomyocyte	Jph2
chr2	163202150	163202628	318307	1709006	1709021	478	0.02-0.07	0.61-0.99	54	15	-	Cardiomyocyte	Jph2
chr2	163203924	163205512	318310	1709036	1709049	1588	0.03-0.04	0.66-1	62	13	-	Cardiomyocyte	Jph2
chr2	163212956	163214670	318322	1709122	1709130	1714	0-0.02	0.42-0.92	40	8	-	Cardiomyocyte	Jph2
chr2	163288510	163288688	318433	1709896	1709902	178	0.02-0.12	0.62-0.96	50	6	-	Cardiomyocyte	2310001K24Rik
chr2	163293417	163294955	318444	1709958	1709973	1538	0.17-0.18	0.63-1	45	15	-	Cardiomyocyte	2310001K24Rik
chr2	163512247	163512627	318767	1711799	1711806	380	0.13-0.16	0.51-1	35	7	-	Cardiomyocyte	Pkig
chr2	164068388	164068905	319552	1716891	1716898	517	0.12-0.21	0.62-1	41	7	-	Cardiomyocyte	Svs2
chr2	165617794	165618036	322370	1733825	1733830	242	0.08-0.11	0.50-1	39	5	-	Cardiomyocyte	Zmynd8
chr2	165954465	165954863	322866	1737222	1737229	398	0.0001-0.04	0.49-1	45	7	-	Cardiomyocyte	Sulf2
chr2	166131077	166131400	323151	1739268	1739279	323	0.04-0.1	0.46-1	36	11	-	Cardiomyocyte	Gm11468
chr2	166225348	166225586	323284	1740227	1740232	238	0-0.05	0.49-0.96	44	5	-	Cardiomyocyte	5031425F14Rik
chr2	166243956	166244116	323327	1740464	1740469	160	0-0.07	0.49-1	42	5	-	Cardiomyocyte	5031425F14Rik
chr2	166314228	166314403	323452	1741234	1741242	175	0.06-0.11	0.46-1	35	8	-	Cardiomyocyte	5031425F14Rik
chr2	166430559	166431125	323609	1742610	1742627	566	0.11-0.13	0.55-1	42	17	-	Cardiomyocyte	Gm29679
chr2	166957257	166957529	324332	1747777	1747794	272	0.0001-0.03	0.54-1	51	17	-	Cardiomyocyte	Kcnb1
chr2	166989181	166989390	324397	1748098	1748106	209	0.04-0.07	0.68-1	61	8	-	Cardiomyocyte	Kcnb1
chr2	167012626	167012888	324438	1748319	1748324	262	0.13-0.31	0.66-0.96	35	5	-	Cardiomyocyte	Kcnb1
chr2	167950589	167950795	326027	1758910	1758916	206	0.02-0.08	0.57-1	49	6	-	Cardiomyocyte	E130018N17Rik
chr2	168553173	168553949	327090	1765811	1765828	776	0.08-0.1	0.51-0.99	41	17	-	Cardiomyocyte	Atp9a
chr2	169047882	169048019	327795	1770888	1770893	137	0-0.15	0.53-1	38	5	-	Cardiomyocyte	1700017J07Rik
chr2	169612154	169612399	328513	1776344	1776347	245	0.15-0.35	0.74-1	39	3	-	Cardiomyocyte	Tshz2
chr2	170561180	170561441	330004	1785950	1785959	261	0.21-0.24	0.76-1	52	9	-	Cardiomyocyte	Dok5
chr2	172869393	172869732	333278	1805638	1805642	339	0.22-0.35	0.77-1	42	4	-	Cardiomyocyte	Rbm38
chr2	173605252	173605858	334356	1813136	1813151	606	0.06-0.11	0.60-1	49	15	-	Cardiomyocyte	Vapb
chr2	178146348	178147226	337298	1828793	1828810	878	0.0001-0.03	0.52-0.98	49	17	-	Cardiomyocyte	Ppp1r3d
chr2	178147885	178148068	337301	1828818	1828823	183	0.09-0.2	0.60-1	40	5	-	Cardiomyocyte	Ppp1r3d
chr2	178229136	178229214	337420	1829568	1829572	78	0-0.03	0.71-1	68	4	-	Cardiomyocyte	Cdh26
chr2	179681364	179681451	339613	1841510	1841513	87	0-0.06	0.46-1	40	3	-	Cardiomyocyte	Taf4
chr2	179797956	179798413	339801	1842829	1842838	457	0.05-0.07	0.81-1	74	9	-	Cardiomyocyte	Mtg2
chr2	179939145	179939467	340031	1844818	1844830	322	0.02-0.04	0.69-1	64	12	-	Cardiomyocyte	Lama5
chr2	179940454	179941248	340033	1844842	1844852	794	0.07-0.11	0.53-1	42	10	-	Cardiomyocyte	Lama5
chr2	180127743	180128165	340382	1846829	1846837	422	0-0.08	0.66-1	58	8	-	Cardiomyocyte	Mir1a-1
chr2	180128508	180128659	340384	1846840	1846845	151	0.04-0.08	0.65-1	57	5	-	Cardiomyocyte	Mir133a-2
chr2	180132808	180134125	340390	1846884	1846900	1317	0.06-0.08	0.79-1	71	16	-	Cardiomyocyte	Mir133a-2
chr2	180134937	180136636	340394	1846907	1846921	1699	0.15-0.25	0.60-0.98	35	14	-	Cardiomyocyte	Mir133a-2
chr2	180451588	180451939	340916	1849915	1849923	351	0.03-0.11	0.77-1	66	8	-	Cardiomyocyte	Gid8
chr2	181077509	181079105	341979	1855450	1855456	1596	0.1-0.21	0.67-1	46	6	-	Cardiomyocyte	Zgpat
chr2	181303347	181303380	342197	1856948	1856951	33	0-0.03	0.48-1	44	3	-	Cardiomyocyte	Uckl1os
chr3	5329655	5329916	343824	1862665	1862674	261	0.11-0.16	0.72-1	55	9	-	Cardiomyocyte	Zfhx4
chr3	8603341	8603516	345663	1869193	1869198	175	0.21-0.33	0.79-1	46	5	-	Cardiomyocyte	Gm32496
chr3	9116345	9116639	346264	1872935	1872940	294	0-0.13	0.59-1	46	5	-	Cardiomyocyte	4930539M17Rik
chr3	9439909	9440516	346637	1875206	1875213	607	0.02-0.1	0.61-1	51	7	-	Cardiomyocyte	C030034L19Rik
chr3	9442003	9443636	346640	1875229	1875240	1633	0.03-0.04	0.72-1	68	11	-	Cardiomyocyte	C030034L19Rik
chr3	10207137	10207769	347458	1880578	1880591	632	0.0001-0.11	0.55-1	44	13	-	Cardiomyocyte	Fabp4
chr3	19237768	19237860	352558	1899751	1899754	92	0.1-0.15	0.50-1	35	3	-	Cardiomyocyte	Pde7a
chr3	19549540	19551275	352815	1900812	1900829	1735	0.2-0.23	0.75-1	52	17	-	Cardiomyocyte	Trim55
chr3	19976406	19976696	353137	1902487	1902493	290	0-0.01	0.64-1	63	6	-	Cardiomyocyte	Hltf
chr3	20052955	20053954	353182	1902855	1902870	999	0.16-0.23	0.74-0.99	51	15	-	Cardiomyocyte	Gyg
chr3	21170945	21171592	353727	1904989	1904995	647	0.09-0.12	0.56-1	44	6	-	Cardiomyocyte	Tbl1xr1
chr3	21997223	21997640	354301	1907660	1907665	417	0.23-0.37	0.75-1	38	5	-	Cardiomyocyte	Tbl1xr1
chr3	27138483	27138859	357759	1920977	1920994	376	0.06-0.11	0.69-0.99	57	17	-	Cardiomyocyte	Nceh1
chr3	27388224	27388802	358027	1923132	1923140	578	0.05-0.09	0.60-1	51	8	-	Cardiomyocyte	Mir3092
chr3	27402209	27402813	358045	1923280	1923287	604	0.04-0.09	0.69-1	60	7	-	Cardiomyocyte	Mir3092
chr3	27569348	27569682	358241	1924782	1924793	334	0.0001-0.03	0.49-0.99	46	11	-	Cardiomyocyte	Fndc3b
chr3	27841871	27843606	358519	1926627	1926638	1735	0.08-0.1	0.51-1	41	11	-	Cardiomyocyte	Pld1
chr3	28300083	28300347	358867	1929165	1929169	264	0.03-0.18	0.56-1	38	4	-	Cardiomyocyte	Mir466q
chr3	32429986	32431389	362720	1950632	1950640	1403	0.06-0.18	0.53-1	35	8	-	Cardiomyocyte	Mfn1
chr3	32477696	32479628	362750	1950897	1950909	1932	0.16-0.37	0.73-1	36	12	-	Cardiomyocyte	Gnb4
chr3	32720466	32721076	362990	1952584	1952593	610	0.26-0.34	0.72-1	37	9	-	Cardiomyocyte	Usp13
chr3	32731159	32731843	362999	1952645	1952652	684	0.22-0.28	0.66-1	38	7	-	Cardiomyocyte	Usp13
chr3	32741382	32742865	363005	1952675	1952687	1483	0.17-0.34	0.75-1	41	12	-	Cardiomyocyte	Usp13
chr3	32743272	32743571	363008	1952690	1952699	299	0.22-0.34	0.78-1	44	9	-	Cardiomyocyte	Usp13
chr3	33733818	33734081	363793	1956278	1956283	263	0-0.04	0.55-1	51	5	-	Cardiomyocyte	Ccdc39
chr3	33734263	33734408	363794	1956283	1956288	145	0.28-0.35	0.73-1	38	5	-	Cardiomyocyte	Ccdc39
chr3	33892432	33892693	363951	1957301	1957312	261	0-0.03	0.66-1	63	11	-	Cardiomyocyte	Fxr1
chr3	34462972	34463036	364653	1960921	1960927	64	0.07-0.15	0.62-1	47	6	-	Cardiomyocyte	Sox2ot
chr3	35718806	35719060	366103	1968887	1968890	254	0.09-0.2	0.75-1	55	3	-	Cardiomyocyte	Atp11b
chr3	35748189	35748702	366118	1969007	1969018	513	0.04-0.08	0.81-1	73	11	-	Cardiomyocyte	Dcun1d1
chr3	36338837	36339587	366569	1971763	1971769	750	0.0001-0.08	0.45-1	37	6	-	Cardiomyocyte	Mir7009
chr3	36429312	36429958	366701	1972539	1972550	646	0.24-0.25	0.60-1	35	11	-	Cardiomyocyte	Gm11549
chr3	36596250	36596492	366877	1973923	1973929	242	0-0.06	0.43-1	37	6	-	Cardiomyocyte	Trpc3
chr3	37687574	37687675	367935	1980052	1980059	101	0.0001-0.02	0.47-1	44	7	-	Cardiomyocyte	Gm5148
chr3	37743584	37744024	367985	1980386	1980392	440	0.03-0.11	0.50-1	39	6	-	Cardiomyocyte	Gm20755
chr3	38245549	38245952	368425	1982939	1982944	403	0.08-0.16	0.59-1	42	5	-	Cardiomyocyte	Ankrd50
chr3	39147733	39148347	369231	1987606	1987611	614	0.02-0.04	0.46-1	42	5	-	Cardiomyocyte	Fat4
chr3	40323174	40323509	370149	1991619	1991625	335	0.05-0.09	0.56-1	47	6	-	Cardiomyocyte	1700017G19Rik
chr3	41411113	41411347	371286	1998936	1998945	234	0.12-0.19	0.57-1	38	9	-	Cardiomyocyte	Jade1
chr3	41426387	41426548	371297	1999050	1999053	161	0-0.05	0.78-1	73	3	-	Cardiomyocyte	Jade1
chr3	52324053	52324172	379068	2033734	2033741	119	0.09-0.16	0.56-1	40	7	-	Cardiomyocyte	Gm30173
chr3	52890431	52890654	379767	2038420	2038424	223	0.04-0.11	0.50-1	39	4	-	Cardiomyocyte	Lhfp
chr3	53537886	53539075	380549	2043496	2043509	1189	0.28-0.32	0.81-1	49	13	-	Cardiomyocyte	Frem2
chr3	54267582	54268313	381257	2047122	2047126	731	0.19-0.33	0.75-1	42	4	-	Cardiomyocyte	Postn
chr3	54920134	54920769	381971	2051681	2051689	635	0.12-0.23	0.76-1	53	8	-	Cardiomyocyte	Spg20
chr3	55254676	55254973	382370	2054190	2054196	297	0.24-0.32	0.72-1	40	6	-	Cardiomyocyte	Dclk1
chr3	60730070	60730445	386533	2075403	2075411	375	0.11-0.22	0.74-1	52	8	-	Cardiomyocyte	P2ry1
chr3	63397995	63398362	388257	2082200	2082205	367	0.02-0.13	0.57-1	44	5	-	Cardiomyocyte	Strit1
chr3	65164356	65165105	389447	2087299	2087309	749	0.02-0.04	0.60-1	55	10	-	Cardiomyocyte	A730090N16Rik
chr3	65674300	65674956	389975	2090478	2090486	656	0.28-0.35	0.73-1	38	8	-	Cardiomyocyte	Ccnl1
chr3	67177267	67177329	391178	2097150	2097153	62	0-0.16	0.70-1	53	3	-	Cardiomyocyte	Mlf1
chr3	68329565	68330113	392270	2102966	2102973	548	0.1-0.28	0.66-1	37	7	-	Cardiomyocyte	Schip1
chr3	69263742	69263975	393294	2109400	2109404	233	0.03-0.06	0.66-1	60	4	-	Cardiomyocyte	B3galnt1
chr3	78983877	78984023	399393	2131111	2131115	146	0.23-0.28	0.69-1	40	4	-	Cardiomyocyte	4921511C10Rik
chr3	79017214	79017381	399454	2131431	2131439	167	0.09-0.17	0.59-1	41	8	-	Cardiomyocyte	4921511C10Rik
chr3	79793075	79793751	400340	2136648	2136659	676	0.03-0.12	0.54-1	42	11	-	Cardiomyocyte	Gask1b
chr3	82174457	82174747	402052	2144534	2144542	290	0.02-0.07	0.63-1	56	8	-	Cardiomyocyte	Map9
chr3	84079017	84080171	404115	2156161	2156169	1154	0.15-0.24	0.73-1	49	8	-	Cardiomyocyte	Trim2
chr3	84430659	84431192	404566	2159137	2159148	533	0.05-0.12	0.56-1	44	11	-	Cardiomyocyte	Tigd4
chr3	84456330	84457043	404595	2159297	2159305	713	0.05-0.11	0.55-1	44	8	-	Cardiomyocyte	Tmem154
chr3	85318554	85319078	405425	2164907	2164920	524	0.02-0.06	0.42-0.99	36	13	-	Cardiomyocyte	Mir466k
chr3	85355218	85356003	405461	2165116	2165121	785	0.08-0.14	0.53-1	39	5	-	Cardiomyocyte	Gatb
chr3	85396099	85396245	405503	2165358	2165361	146	0-0.07	0.42-1	35	3	-	Cardiomyocyte	Gatb
chr3	85440399	85441936	405529	2165559	2165569	1537	0.01-0.12	0.76-1	42	10	-	Cardiomyocyte	Gatb
chr3	85578208	85579373	405682	2166522	2166534	1165	0.15-0.19	0.56-1	37	12	-	Cardiomyocyte	Fam160a1
chr3	85616310	85616633	405711	2166704	2166711	323	0.28-0.39	0.84-1	44	7	-	Cardiomyocyte	Fam160a1
chr3	87918175	87918898	408143	2182177	2182191	723	0.16-0.27	0.82-0.99	54	14	-	Cardiomyocyte	Mef2d
chr3	87924284	87924575	408149	2182245	2182259	291	0.03-0.07	0.72-1	64	14	-	Cardiomyocyte	Mef2d
chr3	87960165	87960418	408209	2182636	2182649	253	0.1-0.14	0.68-1	54	13	-	Cardiomyocyte	Mef2d
chr3	88569375	88569708	409170	2188458	2188461	333	0-0	0.35-1	35	3	-	Cardiomyocyte	Syt11
chr3	88727698	88727971	409312	2189693	2189705	273	0.13-0.17	0.76-1	59	12	-	Cardiomyocyte	Msto1
chr3	88728531	88729555	409314	2189709	2189720	1024	0.33-0.44	0.82-1	37	11	-	Cardiomyocyte	Msto1
chr3	89291298	89291573	410227	2196435	2196443	275	0-0	0.42-0.9	42	8	-	Cardiomyocyte	Pmvk
chr3	95481681	95482527	415293	2223980	2223993	846	0.34-0.43	0.79-1	36	13	-	Cardiomyocyte	Adamtsl4
chr3	95543874	95544205	415382	2224497	2224513	331	0.11-0.16	0.56-1	40	16	-	Cardiomyocyte	Ecm1
chr3	95654756	95655581	415480	2225260	2225269	825	0.26-0.38	0.83-1	44	9	-	Cardiomyocyte	Prpf3
chr3	96875764	96875944	417241	2237011	2237018	180	0-0.06	0.69-1	62	7	-	Cardiomyocyte	4930573H18Rik
chr3	96876043	96876224	417242	2237018	2237024	181	0.0001-0.06	0.45-1	39	6	-	Cardiomyocyte	4930573H18Rik
chr3	97038579	97039574	417411	2238153	2238174	995	0.05-0.11	0.75-1	64	21	-	Cardiomyocyte	Bcl9
chr3	97066870	97067307	417437	2238344	2238350	437	0-0.25	0.66-1	41	6	-	Cardiomyocyte	Bcl9
chr3	97082580	97082637	417460	2238509	2238513	57	0.04-0.18	0.70-1	52	4	-	Cardiomyocyte	Bcl9
chr3	97083561	97085558	417461	2238513	2238528	1997	0.37-0.47	0.83-1	36	15	-	Cardiomyocyte	Bcl9
chr3	97085588	97085931	417462	2238528	2238537	343	0-0.09	0.60-1	51	9	-	Cardiomyocyte	Bcl9
chr3	97109283	97109414	417498	2238771	2238775	131	0-0.04	0.57-1	53	4	-	Cardiomyocyte	Bcl9
chr3	97407801	97408523	417739	2240315	2240323	722	0.22-0.31	0.78-1	47	8	-	Cardiomyocyte	Chd1l
chr3	97454907	97455761	417795	2240688	2240706	854	0.02-0.07	0.67-1	60	18	-	Cardiomyocyte	Prkab2
chr3	97564900	97565938	417943	2241953	2241970	1038	0.37-0.45	0.82-1	36	17	-	Cardiomyocyte	Pde4dip
chr3	97604622	97605650	417989	2242274	2242285	1028	0.02-0.07	0.43-1	36	11	-	Cardiomyocyte	Pde4dip
chr3	97620033	97622022	418002	2242351	2242364	1989	0.06-0.13	0.61-1	48	13	-	Cardiomyocyte	Pde4dip
chr3	97624196	97625466	418005	2242367	2242376	1270	0.0001-0.11	0.70-1	59	9	-	Cardiomyocyte	Pde4dip
chr3	97626608	97627255	418007	2242377	2242389	647	0-0.03	0.50-1	47	12	-	Cardiomyocyte	Pde4dip
chr3	97637383	97638364	418025	2242486	2242500	981	0.0001-0.04	0.62-0.99	57	14	-	Cardiomyocyte	Pde4dip
chr3	97646044	97646176	418032	2242545	2242549	132	0.03-0.07	0.66-1	59	4	-	Cardiomyocyte	Pde4dip
chr3	97673248	97673686	418073	2242768	2242781	438	0.02-0.04	0.56-1	52	13	-	Cardiomyocyte	Pde4dip
chr3	100367784	100367944	420576	2255866	2255869	160	0.03-0.1	0.56-1	47	3	-	Cardiomyocyte	Tent5c
chr3	100765336	100765978	420952	2258499	2258510	642	0.26-0.38	0.80-1	42	11	-	Cardiomyocyte	Ttf2
chr3	101339766	101340517	421732	2263634	2263642	751	0-0.03	0.71-1	68	8	-	Cardiomyocyte	Atp1a1
chr3	101355400	101355472	421752	2263756	2263760	72	0-0.02	0.45-1	43	4	-	Cardiomyocyte	Atp1a1
chr3	101356109	101356184	421755	2263780	2263783	75	0-0.05	0.45-1	40	3	-	Cardiomyocyte	Atp1a1
chr3	101358084	101359380	421760	2263794	2263802	1296	0.25-0.28	0.63-1	35	8	-	Cardiomyocyte	Atp1a1
chr3	101394662	101395272	421794	2264158	2264167	610	0.05-0.08	0.56-0.97	48	9	-	Cardiomyocyte	Atp1a1
chr3	101865769	101866239	422399	2267698	2267706	470	0.1-0.16	0.60-1	43	8	-	Cardiomyocyte	Casq2
chr3	101872925	101873875	422412	2267755	2267771	950	0.11-0.19	0.66-0.98	47	16	-	Cardiomyocyte	Casq2
chr3	101889344	101889362	422442	2267891	2267894	18	0-0.04	0.68-1	64	3	-	Cardiomyocyte	Casq2
chr3	101890148	101890392	422445	2267909	2267915	244	0.0001-0.08	0.60-0.98	52	6	-	Cardiomyocyte	Casq2
chr3	101893901	101895660	422451	2267947	2267957	1759	0.03-0.16	0.52-1	36	10	-	Cardiomyocyte	Casq2
chr3	101903525	101904352	422461	2268001	2268014	827	0.0001-0.03	0.73-1	70	13	-	Cardiomyocyte	Casq2
chr3	104177550	104178249	424730	2281338	2281350	699	0.09-0.16	0.65-0.98	49	12	-	Cardiomyocyte	Lrig2
chr3	104453193	104453848	425003	2282847	2282860	655	0.24-0.25	0.62-1	37	13	-	Cardiomyocyte	Slc16a1
chr3	104459373	104459559	425009	2282896	2282907	186	0.12-0.19	0.70-1	51	11	-	Cardiomyocyte	Slc16a1
chr3	104459575	104460155	425010	2282907	2282915	580	0.2-0.26	0.73-1	47	8	-	Cardiomyocyte	Slc16a1
chr3	104496629	104496886	425056	2283136	2283140	257	0.16-0.24	0.75-1	51	4	-	Cardiomyocyte	Slc16a1
chr3	105178529	105178885	425811	2287542	2287551	356	0-0.04	0.54-1	50	9	-	Cardiomyocyte	Kcnd3
chr3	107362670	107363136	427947	2297466	2297473	466	0.25-0.26	0.75-1	49	7	-	Cardiomyocyte	Ubl4b
chr3	109325090	109325230	430290	2312466	2312472	140	0-0.05	0.51-1	46	6	-	Cardiomyocyte	Vav3
chr3	109479594	109480034	430397	2313206	2313212	440	0.09-0.16	0.51-1	35	6	-	Cardiomyocyte	Vav3
chr3	116266879	116267193	435023	2332367	2332372	314	0-0.04	0.75-1	71	5	-	Cardiomyocyte	Lrrc39
chr3	116508907	116509735	435231	2334186	2334196	828	0.0001-0.08	0.52-1	44	10	-	Cardiomyocyte	Agl
chr3	118957765	118958115	437370	2343781	2343794	350	0.19-0.27	0.67-1	40	13	-	Cardiomyocyte	Ptbp2
chr3	120610474	120610664	438773	2350411	2350414	190	0.02-0.1	0.56-1	47	3	-	Cardiomyocyte	6530403H02Rik
chr3	121346110	121346171	439662	2355935	2355939	61	0.13-0.2	0.64-1	44	4	-	Cardiomyocyte	A730020M07Rik
chr3	121413958	121414150	439751	2356428	2356434	192	0.07-0.13	0.69-1	55	6	-	Cardiomyocyte	F3
chr3	121730690	121730891	440155	2358847	2358855	201	0.1-0.13	0.82-1	69	8	-	Cardiomyocyte	Abca4
chr3	121844487	121844747	440341	2360003	2360012	260	0.33-0.4	0.76-1	36	9	-	Cardiomyocyte	Abca4
chr3	122521156	122521384	441199	2365528	2365533	228	0.03-0.06	0.59-1	53	5	-	Cardiomyocyte	4930447N08Rik
chr3	122733961	122734720	441408	2366945	2366950	759	0.02-0.09	0.52-1	43	5	-	Cardiomyocyte	Myoz2
chr3	122734847	122736416	441410	2366951	2366965	1569	0.08-0.08	0.69-1	61	14	-	Cardiomyocyte	Myoz2
chr3	122814028	122814209	441516	2367486	2367490	181	0.04-0.13	0.66-1	53	4	-	Cardiomyocyte	Myoz2
chr3	122867509	122867711	441613	2368008	2368018	202	0-0.05	0.40-0.98	35	10	-	Cardiomyocyte	Synpo2
chr3	122887344	122887661	441648	2368227	2368237	317	0-0.07	0.55-1	48	10	-	Cardiomyocyte	Synpo2
chr3	122936832	122937183	441694	2368499	2368505	351	0.03-0.1	0.49-1	39	6	-	Cardiomyocyte	Synpo2
chr3	126362225	126362964	444472	2380401	2380408	739	0.04-0.07	0.54-1	47	7	-	Cardiomyocyte	Camk2d
chr3	126440002	126441865	444565	2380902	2380921	1863	0.05-0.1	0.60-1	50	19	-	Cardiomyocyte	Camk2d
chr3	127199468	127200361	445409	2385793	2385801	893	0.09-0.14	0.50-1	36	8	-	Cardiomyocyte	Ank2
chr3	127228402	127228717	445453	2386064	2386071	315	0-0.09	0.55-1	46	7	-	Cardiomyocyte	LOC110008574
chr3	127238648	127239092	445470	2386115	2386121	444	0.22-0.3	0.70-1	40	6	-	Cardiomyocyte	LOC110008574
chr3	127749359	127750454	446123	2390301	2390314	1095	0.16-0.24	0.80-1	56	13	-	Cardiomyocyte	9830132P13Rik
chr3	128707059	128707396	447069	2394563	2394571	337	0-0.07	0.50-1	43	8	-	Cardiomyocyte	Pitx2
chr3	128833191	128833280	447189	2395131	2395136	89	0.09-0.12	0.50-1	38	5	-	Cardiomyocyte	Pitx2
chr3	129323641	129323676	447879	2399584	2399588	35	0.03-0.2	0.67-1	47	4	-	Cardiomyocyte	Gm35986
chr3	129323766	129324224	447880	2399588	2399592	458	0-0.08	0.44-1	36	4	-	Cardiomyocyte	Gm35986
chr3	130580985	130581194	449410	2410225	2410230	209	0.02-0.09	0.50-1	41	5	-	Cardiomyocyte	Rpl34
chr3	130952683	130953201	450020	2414579	2414587	518	0.15-0.2	0.84-1	63	8	-	Cardiomyocyte	Hadh
chr3	132557091	132557289	451561	2423685	2423691	198	0-0.01	0.43-1	42	6	-	Cardiomyocyte	Gm29811
chr3	133253348	133253839	452162	2427960	2427965	491	0.08-0.1	0.60-1	50	5	-	Cardiomyocyte	Tet2
chr3	135074236	135074543	453498	2434103	2434110	307	0.09-0.15	0.71-1	55	7	-	Cardiomyocyte	Cisd2
chr3	135075059	135076076	453500	2434118	2434126	1017	0.08-0.22	0.75-1	53	8	-	Cardiomyocyte	Cisd2
chr3	135165037	135165847	453604	2434797	2434805	810	0.02-0.07	0.62-1	55	8	-	Cardiomyocyte	Manba
chr3	135165956	135166340	453606	2434807	2434816	384	0-0.01	0.59-1	57	9	-	Cardiomyocyte	Manba
chr3	135248196	135248484	453707	2435511	2435522	288	0.14-0.22	0.68-1	46	11	-	Cardiomyocyte	Manba
chr3	135248922	135249867	453708	2435522	2435531	945	0.0001-0.09	0.50-1	41	9	-	Cardiomyocyte	Manba
chr3	135506610	135507180	454053	2437691	2437700	570	0.11-0.2	0.63-1	43	9	-	Cardiomyocyte	4933401H06Rik
chr3	137589118	137589273	455731	2447300	2447303	155	0.07-0.23	0.80-1	57	3	-	Cardiomyocyte	Lamtor3
chr3	137620853	137621186	455785	2447628	2447635	333	0.07-0.13	0.56-0.97	43	7	-	Cardiomyocyte	Dapp1
chr3	137719830	137720198	455926	2448426	2448433	368	0.08-0.13	0.49-1	36	7	-	Cardiomyocyte	1110002E22Rik
chr3	137723063	137723849	455933	2448450	2448464	786	0.03-0.09	0.47-0.98	38	14	-	Cardiomyocyte	1110002E22Rik
chr3	137728364	137728709	455946	2448529	2448543	345	0-0.04	0.69-0.98	64	14	-	Cardiomyocyte	Gm5105
chr3	137729744	137730032	455952	2448578	2448591	288	0-0.05	0.48-0.98	43	13	-	Cardiomyocyte	Gm5105
chr3	137730215	137730728	455954	2448593	2448612	513	0-0.06	0.82-0.98	76	19	-	Cardiomyocyte	Gm5105
chr3	137736821	137738029	455962	2448710	2448718	1208	0.09-0.11	0.73-1	62	8	-	Cardiomyocyte	Gm5105
chr3	137760149	137761232	455989	2448912	2448921	1083	0.11-0.21	0.60-1	39	9	-	Cardiomyocyte	Gm5105
chr3	137779977	137780142	456012	2449135	2449138	165	0-0.02	0.40-1	38	3	-	Cardiomyocyte	Mttp
chr3	137782296	137783110	456024	2449165	2449187	814	0.07-0.11	0.83-1	72	22	-	Cardiomyocyte	Mttp
chr3	138165947	138167158	456429	2452123	2452138	1211	0.19-0.22	0.67-1	45	15	-	Cardiomyocyte	Metap1
chr3	138213689	138214595	456503	2452558	2452576	906	0.0001-0.04	0.83-0.99	78	18	-	Cardiomyocyte	Eif4e
chr3	141967115	141967401	459615	2468088	2468098	286	0.1-0.22	0.60-1	38	10	-	Cardiomyocyte	Pdlim5
chr3	145011143	145011497	462538	2487131	2487137	354	0-0.14	0.49-1	35	6	-	Cardiomyocyte	Col24a1
chr3	145367073	145367373	462968	2489887	2489896	300	0.02-0.06	0.56-1	51	9	-	Cardiomyocyte	Ccn1
chr3	145560045	145560725	463250	2491693	2491707	680	0.04-0.07	0.56-1	49	14	-	Cardiomyocyte	Bcl10
chr3	145664509	145664669	463428	2492915	2492924	160	0.3-0.34	0.77-1	43	9	-	Cardiomyocyte	Syde2
chr3	145860616	145861155	463731	2495015	2495027	539	0.1-0.16	0.72-1	55	12	-	Cardiomyocyte	Lpar3
chr3	145950241	145950470	463895	2495977	2495983	229	0.14-0.15	0.50-1	35	6	-	Cardiomyocyte	Lpar3
chr3	146689820	146691806	464755	2502151	2502159	1986	0.1-0.19	0.74-1	55	8	-	Cardiomyocyte	Ttll7
chr3	146744149	146744180	464810	2502488	2502491	31	0-0	0.60-1	60	3	-	Cardiomyocyte	Ttll7
chr3	148529012	148529314	466401	2512325	2512332	302	0.02-0.12	0.56-1	44	7	-	Cardiomyocyte	Adgrl2
chr3	148778786	148779297	466787	2515161	2515175	511	0.0001-0.04	0.42-1	38	14	-	Cardiomyocyte	Gm1653
chr3	148849335	148849456	466864	2515712	2515719	121	0-0.04	0.82-1	77	7	-	Cardiomyocyte	Gm1653
chr3	149077707	149078008	467162	2517707	2517711	301	0-0.15	0.60-1	44	4	-	Cardiomyocyte	Gm1653
chr3	149171220	149172700	467263	2518392	2518409	1480	0.05-0.08	0.80-1	72	17	-	Cardiomyocyte	Gm1653
chr3	151919104	151920960	469585	2529812	2529823	1856	0.04-0.09	0.72-1	63	11	-	Cardiomyocyte	Nexn
chr3	151921798	151923412	469587	2529825	2529835	1614	0-0.12	0.67-1	55	10	-	Cardiomyocyte	Nexn
chr3	152660987	152661078	470438	2536305	2536310	91	0.28-0.32	0.67-1	35	5	-	Cardiomyocyte	St6galnac5
chr3	153604387	153605925	471506	2544184	2544201	1538	0.04-0.1	0.83-1	73	17	-	Cardiomyocyte	Acadm
chr3	156759041	156759211	474556	2557901	2557904	170	0.05-0.13	0.60-1	47	3	-	Cardiomyocyte	4930592C13Rik
chr4	6148673	6148890	478463	2573733	2573738	217	0.16-0.28	0.64-1	36	5	-	Cardiomyocyte	Ubxn2b
chr4	6342554	6343289	478608	2574509	2574521	735	0.04-0.08	0.48-1	40	12	-	Cardiomyocyte	Nsmaf
chr4	6378545	6378628	478658	2574815	2574818	83	0.19-0.33	0.78-1	45	3	-	Cardiomyocyte	Nsmaf
chr4	6635445	6636583	478796	2575509	2575515	1138	0.1-0.14	0.57-1	43	6	-	Cardiomyocyte	Nsmaf
chr4	8269276	8269559	479831	2580636	2580642	283	0.03-0.15	0.67-1	52	6	-	Cardiomyocyte	Car8
chr4	9212996	9213078	480823	2587210	2587214	82	0-0.05	0.40-1	35	4	-	Cardiomyocyte	Clvs1
chr4	9456873	9457087	481029	2588363	2588369	214	0.07-0.28	0.81-1	53	6	-	Cardiomyocyte	Asph
chr4	9534116	9534534	481092	2588903	2588911	418	0.03-0.1	0.64-1	54	8	-	Cardiomyocyte	Asph
chr4	9756670	9757008	481322	2590138	2590148	338	0.03-0.1	0.49-1	39	10	-	Cardiomyocyte	Gdf6
chr4	11647441	11647660	482904	2598818	2598824	219	0.03-0.15	0.50-1	35	6	-	Cardiomyocyte	Gem
chr4	11913824	11914753	483146	2600301	2600311	929	0.0001-0.07	0.59-1	52	10	-	Cardiomyocyte	1700123M08Rik
chr4	13083949	13085047	483995	2604849	2604863	1098	0.0001-0.07	0.73-1	65	14	-	Cardiomyocyte	Triqk
chr4	13253133	13253303	484132	2605534	2605537	170	0.0001-0.12	0.51-1	39	3	-	Cardiomyocyte	Runx1t1
chr4	14217730	14217982	484936	2609378	2609383	252	0.05-0.08	0.48-1	40	5	-	Cardiomyocyte	Gm2560
chr4	14302711	14302858	484985	2609529	2609534	147	0.04-0.09	0.59-1	50	5	-	Cardiomyocyte	Gm2560
chr4	14462047	14462516	485128	2610048	2610053	469	0-0	0.64-1	64	5	-	Cardiomyocyte	Slc26a7
chr4	17981833	17982058	487255	2618430	2618437	225	0.05-0.05	0.56-1	51	7	-	Cardiomyocyte	Mmp16
chr4	24909180	24909264	491844	2637576	2637580	84	0.04-0.09	0.79-1	70	4	-	Cardiomyocyte	Gpr63
chr4	32389037	32389756	496617	2657496	2657508	719	0.07-0.09	0.45-1	36	12	-	Cardiomyocyte	Bach2
chr4	35139030	35139221	499253	2674846	2674852	191	0.05-0.07	0.49-1	42	6	-	Cardiomyocyte	C9orf72
chr4	39963832	39964237	502191	2685148	2685164	405	0.1-0.22	0.56-0.95	35	16	-	Cardiomyocyte	Aco1
chr4	42967911	42969269	505104	2707837	2707846	1358	0.28-0.33	0.80-0.99	47	9	-	Cardiomyocyte	Dnajb5
chr4	43412990	43413181	505524	2710708	2710713	191	0-0.08	0.44-1	36	5	-	Cardiomyocyte	Rusc2
chr4	46056770	46057323	509146	2734287	2734305	553	0.15-0.35	0.71-1	36	18	-	Cardiomyocyte	Tmod1
chr4	46122939	46123550	509248	2734844	2734858	611	0.2-0.31	0.67-1	36	14	-	Cardiomyocyte	Tstd2
chr4	46533274	46534398	509813	2738740	2738751	1124	0.08-0.18	0.70-1	52	11	-	Cardiomyocyte	Gm16731
chr4	47606780	47607576	511398	2748697	2748711	796	0.02-0.03	0.62-1	59	14	-	Cardiomyocyte	Sec61b
chr4	48415818	48416844	512122	2753378	2753397	1026	0.03-0.06	0.60-1	54	19	-	Cardiomyocyte	Tex10
chr4	49668676	49668739	513156	2759636	2759639	63	0.1-0.24	0.62-1	38	3	-	Cardiomyocyte	Rnf20
chr4	53648796	53649979	515988	2771727	2771735	1183	0.42-0.52	0.87-1	35	8	-	Cardiomyocyte	Fsd1l
chr4	56665629	56666124	518634	2787625	2787633	495	0.09-0.2	0.56-1	36	8	-	Cardiomyocyte	Actl7b
chr4	56892330	56893157	518840	2789375	2789393	827	0.02-0.06	0.59-0.99	53	18	-	Cardiomyocyte	Ctnnal1
chr4	57279299	57279612	519366	2793078	2793086	313	0.04-0.04	0.66-0.99	62	8	-	Cardiomyocyte	Ptpn3
chr4	57600412	57601702	519747	2795529	2795537	1290	0.08-0.12	0.59-1	47	8	-	Cardiomyocyte	Palm2
chr4	59223801	59223927	521458	2805710	2805717	126	0.03-0.09	0.46-1	37	7	-	Cardiomyocyte	Ugcg
chr4	61950380	61950596	523003	2814331	2814337	216	0.02-0.09	0.50-1	41	6	-	Cardiomyocyte	Slc31a2
chr4	63128369	63128839	524368	2824085	2824097	470	0.02-0.13	0.51-1	38	12	-	Cardiomyocyte	Whrn
chr4	81064435	81064745	535974	2867739	2867746	310	0.13-0.15	0.54-1	39	7	-	Cardiomyocyte	Mpdz
chr4	81647067	81647210	536456	2870053	2870059	143	0-0	0.55-1	55	6	-	Cardiomyocyte	Gm5860
chr4	81843590	81844300	536602	2870851	2870862	710	0.02-0.05	0.70-1	64	11	-	Cardiomyocyte	Gm11264
chr4	82126569	82126841	536953	2872775	2872783	272	0.07-0.08	0.46-1	38	8	-	Cardiomyocyte	Nfib
chr4	83462761	83463308	538289	2881369	2881375	547	0.2-0.25	0.81-1	56	6	-	Cardiomyocyte	6030471H07Rik
chr4	83548145	83548198	538364	2881902	2881905	53	0-0	0.57-1	57	3	-	Cardiomyocyte	6030471H07Rik
chr4	83852408	83852681	538726	2884251	2884261	273	0.0001-0.05	0.68-1	63	10	-	Cardiomyocyte	6030471H07Rik
chr4	83924159	83924856	538805	2884839	2884849	697	0.07-0.11	0.50-1	39	10	-	Cardiomyocyte	6030471H07Rik
chr4	86305981	86306128	540992	2897152	2897156	147	0.03-0.1	0.79-1	69	4	-	Cardiomyocyte	Plin2
chr4	90760658	90760845	544748	2915719	2915723	187	0-0.05	0.46-1	41	4	-	Cardiomyocyte	Elavl2
chr4	94143269	94143792	547105	2924430	2924441	523	0.02-0.03	0.42-1	39	11	-	Cardiomyocyte	Caap1
chr4	97553528	97554205	549583	2937007	2937013	677	0.09-0.12	0.71-1	59	6	-	Cardiomyocyte	Nfia
chr4	97634435	97634523	549692	2937625	2937628	88	0-0.01	0.66-1	65	3	-	Cardiomyocyte	Nfia
chr4	97663315	97663368	549721	2937833	2937836	53	0.09-0.14	0.64-1	50	3	-	Cardiomyocyte	Nfia
chr4	99034836	99035169	551087	2947108	2947118	333	0.25-0.28	0.69-0.99	40	10	-	Cardiomyocyte	Atg4c
chr4	99350716	99351215	551525	2949759	2949766	499	0.07-0.08	0.48-0.98	40	7	-	Cardiomyocyte	Foxd3
chr4	99870808	99871072	551971	2952651	2952654	264	0.13-0.26	0.64-1	38	3	-	Cardiomyocyte	Ror1
chr4	99956996	99957534	552069	2953163	2953171	538	0.12-0.17	0.74-1	56	8	-	Cardiomyocyte	Ror1
chr4	99970432	99970651	552081	2953242	2953248	219	0.0001-0.06	0.50-1	44	6	-	Cardiomyocyte	Ube2u
chr4	100638367	100638858	552730	2956984	2956993	491	0.03-0.09	0.60-1	51	9	-	Cardiomyocyte	Raver2
chr4	100852487	100852622	552955	2958559	2958564	135	0-0.11	0.63-1	52	5	-	Cardiomyocyte	Jak1
chr4	100852887	100853377	552957	2958565	2958571	490	0.34-0.35	0.75-1	40	6	-	Cardiomyocyte	Jak1
chr4	102021175	102021655	554073	2964922	2964925	480	0.07-0.12	0.62-1	50	3	-	Cardiomyocyte	Pde4b
chr4	102159847	102159923	554212	2965564	2965570	76	0.12-0.2	0.69-1	48	6	-	Cardiomyocyte	Pde4b
chr4	102159932	102160212	554213	2965570	2965576	280	0.04-0.12	0.56-1	44	6	-	Cardiomyocyte	Pde4b
chr4	102161385	102161981	554215	2965577	2965585	596	0.03-0.1	0.71-1	61	8	-	Cardiomyocyte	Pde4b
chr4	102201841	102201977	554284	2965907	2965912	136	0-0.08	0.67-1	59	5	-	Cardiomyocyte	Pde4b
chr4	104366775	104367111	556677	2978858	2978870	336	0.11-0.12	0.61-1	49	12	-	Cardiomyocyte	C8b
chr4	104755796	104757713	557121	2981451	2981461	1917	0.32-0.39	0.78-1	39	10	-	Cardiomyocyte	Prkaa2
chr4	105208352	105208574	557641	2984788	2984793	222	0.0001-0.07	0.46-1	39	5	-	Cardiomyocyte	Plpp3
chr4	114133211	114134053	565056	3024410	3024420	842	0.05-0.22	0.62-0.98	40	10	-	Cardiomyocyte	Trabd2b
chr4	114138227	114138764	565062	3024437	3024441	537	0.17-0.3	0.77-1	47	4	-	Cardiomyocyte	Trabd2b
chr4	114184377	114184673	565119	3024688	3024692	296	0.03-0.05	0.54-1	49	4	-	Cardiomyocyte	Trabd2b
chr4	115994712	115995057	566942	3034954	3034961	345	0-0.04	0.70-1	65	7	-	Cardiomyocyte	Pik3r3
chr4	116037729	116039138	566966	3035104	3035116	1409	0.33-0.43	0.82-1	38	12	-	Cardiomyocyte	Mast2
chr4	116042914	116044609	566969	3035126	3035141	1695	0.05-0.1	0.50-1	40	15	-	Cardiomyocyte	Mast2
chr4	116937923	116938592	567849	3040713	3040723	669	0.19-0.26	0.62-1	36	10	-	Cardiomyocyte	Tmem53
chr4	117236671	117236870	568310	3043924	3043931	199	0.05-0.08	0.76-1	68	7	-	Cardiomyocyte	Eri3
chr4	117263407	117263884	568331	3044153	3044156	477	0.05-0.08	0.72-1	64	3	-	Cardiomyocyte	Eri3
chr4	117868108	117870072	569049	3050000	3050016	1964	0.05-0.15	0.53-1	38	16	-	Cardiomyocyte	Mir7226
chr4	118060056	118060281	569371	3052472	3052479	225	0.03-0.12	0.62-1	50	7	-	Cardiomyocyte	Szt2
chr4	119964197	119965593	571701	3066769	3066778	1396	0.03-0.13	0.72-1	59	9	-	Cardiomyocyte	Foxo6
chr4	120065116	120065284	571829	3067307	3067310	168	0.09-0.2	0.56-1	36	3	-	Cardiomyocyte	Scmh1
chr4	120287451	120287925	572009	3068438	3068444	474	0-0.11	0.55-1	44	6	-	Cardiomyocyte	Gm8439
chr4	120340521	120341463	572082	3068886	3068896	942	0.06-0.13	0.56-1	43	10	-	Cardiomyocyte	Cited4
chr4	120437642	120438927	572298	3069913	3069922	1285	0.4-0.44	0.81-1	37	9	-	Cardiomyocyte	Mir30c-1
chr4	122962461	122963739	574104	3077962	3077969	1278	0.04-0.08	0.50-0.98	42	7	-	Cardiomyocyte	Pabpc4
chr4	122963797	122964903	574105	3077969	3077982	1106	0.16-0.22	0.75-1	53	13	-	Cardiomyocyte	Pabpc4
chr4	122973122	122973310	574116	3078116	3078128	188	0.02-0.13	0.77-1	64	12	-	Cardiomyocyte	Pabpc4
chr4	123076473	123076743	574247	3079201	3079207	270	0.06-0.28	0.66-1	37	6	-	Cardiomyocyte	D830031N03Rik
chr4	124223845	124224468	575812	3087308	3087314	623	0.2-0.21	0.61-1	40	6	-	Cardiomyocyte	4933407E24Rik
chr4	124320964	124321737	576009	3088251	3088265	773	0.24-0.34	0.78-1	44	14	-	Cardiomyocyte	Pou3f1
chr4	125363602	125363827	578056	3099676	3099681	225	0.02-0.15	0.64-1	49	5	-	Cardiomyocyte	Mir692-3
chr4	126121668	126121944	579235	3106571	3106576	276	0.2-0.26	0.67-1	41	5	-	Cardiomyocyte	Ago3
chr4	127101156	127101750	580467	3114365	3114374	594	0.07-0.09	0.60-1	51	9	-	Cardiomyocyte	Gjb5
chr4	128284777	128285146	582011	3123414	3123429	369	0.03-0.16	0.66-1	50	15	-	Cardiomyocyte	Zscan20
chr4	128815430	128815795	582999	3129452	3129457	365	0.15-0.25	0.73-1	48	5	-	Cardiomyocyte	Fndc5
chr4	128818699	128818812	583009	3129495	3129501	113	0-0.01	0.40-1	39	6	-	Cardiomyocyte	Fndc5
chr4	129549860	129550289	583967	3136042	3136052	429	0.0001-0.02	0.69-1	67	10	-	Cardiomyocyte	E330017L17Rik
chr4	129987099	129989080	584829	3140737	3140758	1981	0.03-0.04	0.64-0.96	60	21	-	Cardiomyocyte	Fabp3
chr4	129989114	129990365	584830	3140758	3140779	1251	0-0.03	0.77-0.99	74	21	-	Cardiomyocyte	Fabp3
chr4	130308540	130309321	585122	3142632	3142645	781	0.17-0.2	0.59-1	38	13	-	Cardiomyocyte	Snord85
chr4	130561776	130561897	585589	3145233	3145239	121	0.11-0.14	0.56-0.99	42	6	-	Cardiomyocyte	A930031H19Rik
chr4	131530370	131531262	587102	3153459	3153469	892	0.19-0.37	0.73-1	36	10	-	Cardiomyocyte	Tmem200b
chr4	133790682	133791323	590291	3174554	3174562	641	0.04-0.1	0.47-1	37	8	-	Cardiomyocyte	Cnksr1
chr4	133871488	133872307	590471	3175668	3175683	819	0-0.04	0.62-1	57	15	-	Cardiomyocyte	Trim63
chr4	133874552	133875622	590478	3175704	3175723	1070	0.07-0.11	0.56-1	46	19	-	Cardiomyocyte	Trim63
chr4	133875784	133877154	590479	3175723	3175732	1370	0.0001-0.02	0.43-0.97	41	9	-	Cardiomyocyte	Trim63
chr4	134088847	134089023	590838	3178004	3178008	176	0.08-0.14	0.56-0.97	42	4	-	Cardiomyocyte	Mtfr1l
chr4	134870477	134870727	592138	3186939	3186946	250	0.0001-0.11	0.52-0.99	41	7	-	Cardiomyocyte	Srrm1
chr4	135394511	135395345	592991	3192498	3192512	834	0.07-0.09	0.55-1	46	14	-	Cardiomyocyte	Srsf10
chr4	135826412	135826841	593729	3197220	3197229	429	0.03-0.06	0.46-1	40	9	-	Cardiomyocyte	Zfp46
chr4	136121567	136121643	594100	3199542	3199547	76	0-0.08	0.51-1	43	5	-	Cardiomyocyte	Kdm1a
chr4	136296909	136297191	594346	3201269	3201274	282	0-0.05	0.45-1	40	5	-	Cardiomyocyte	Ephb2
chr4	137043523	137043569	595659	3209396	3209399	46	0-0.05	0.40-1	35	3	-	Cardiomyocyte	Hspg2
chr4	137716833	137717597	596723	3217153	3217164	764	0.06-0.09	0.54-1	45	11	-	Cardiomyocyte	Mir6399
chr4	138711001	138711197	598557	3227656	3227667	196	0.0001-0.05	0.60-1	54	11	-	Cardiomyocyte	Micos10
chr4	138832869	138833231	598752	3229002	3229010	362	0.04-0.12	0.56-1	44	8	-	Cardiomyocyte	Pqlc2
chr4	140136568	140137332	601212	3244081	3244090	764	0.13-0.24	0.59-1	35	9	-	Cardiomyocyte	Arhgef10l
chr4	140367920	140368182	601616	3246944	3246952	262	0.21-0.22	0.62-1	40	8	-	Cardiomyocyte	Gm13032
chr4	140979721	140980422	602742	3254699	3254713	701	0.05-0.11	0.75-1	64	14	-	Cardiomyocyte	Hspb7
chr4	140982519	140983548	602751	3254768	3254778	1029	0.09-0.2	0.63-1	43	10	-	Cardiomyocyte	Hspb7
chr4	141198684	141198771	603088	3257793	3257800	87	0-0.05	0.59-1	53	7	-	Cardiomyocyte	Slc25a34
chr4	141595922	141596388	603626	3261920	3261929	466	0.16-0.22	0.66-1	44	9	-	Cardiomyocyte	4930455G09Rik
chr4	142654562	142654844	604966	3269809	3269812	282	0.04-0.06	0.64-1	58	3	-	Cardiomyocyte	Mir7021
chr4	142712757	142713330	605053	3270318	3270331	573	0.02-0.06	0.57-0.99	52	13	-	Cardiomyocyte	Mir7021
chr4	142924982	142925408	605373	3272145	3272154	426	0.07-0.13	0.60-0.98	47	9	-	Cardiomyocyte	Lrrc38
chr4	144567845	144568255	606425	3276211	3276218	410	0.09-0.1	0.45-1	35	7	-	Cardiomyocyte	Dhrs3
chr4	144638063	144638307	606522	3276662	3276666	244	0-0.11	0.67-1	56	4	-	Cardiomyocyte	Vps13d
chr4	144698685	144700248	606564	3277048	3277055	1563	0.26-0.35	0.76-1	41	7	-	Cardiomyocyte	Vps13d
chr4	147268631	147270400	608869	3285705	3285718	1769	0.07-0.09	0.70-0.99	61	13	-	Cardiomyocyte	Mfn2
chr4	147271058	147272729	608871	3285719	3285740	1671	0.04-0.06	0.51-0.99	45	21	-	Cardiomyocyte	Mfn2
chr4	147274843	147276808	608874	3285752	3285765	1965	0.06-0.12	0.59-1	47	13	-	Cardiomyocyte	Mfn2
chr4	147337732	147337995	608978	3286542	3286554	263	0.07-0.15	0.79-1	64	12	-	Cardiomyocyte	Nppb
chr4	147360035	147360265	609008	3286679	3286686	230	0.04-0.11	0.53-1	42	7	-	Cardiomyocyte	Nppb
chr4	147360504	147360627	609010	3286688	3286695	123	0.07-0.19	0.71-1	52	7	-	Cardiomyocyte	Nppb
chr4	148041051	148041190	610200	3294231	3294239	139	0-0.07	0.63-1	56	8	-	Cardiomyocyte	Gm572
chr4	148042505	148043314	610204	3294256	3294269	809	0.19-0.32	0.68-0.95	36	13	-	Cardiomyocyte	Gm572
chr4	148125813	148125890	610364	3295261	3295265	77	0.03-0.18	0.56-1	38	4	-	Cardiomyocyte	Casz1
chr4	148157978	148158565	610418	3295583	3295590	587	0.06-0.15	0.59-1	43	7	-	Cardiomyocyte	Casz1
chr4	148170563	148170657	610439	3295732	3295735	94	0-0.02	0.37-1	35	3	-	Cardiomyocyte	Casz1
chr4	148193366	148193740	610518	3296216	3296229	374	0.22-0.32	0.72-0.99	40	13	-	Cardiomyocyte	Casz1
chr4	148611133	148611514	611208	3301786	3301801	381	0.09-0.18	0.84-1	65	15	-	Cardiomyocyte	Kif1b
chr4	148718542	148718894	611323	3302757	3302767	352	0-0.07	0.66-1	59	10	-	Cardiomyocyte	Ube4bos3
chr4	148740410	148740704	611337	3303009	3303017	294	0.47-0.5	0.85-1	35	8	-	Cardiomyocyte	Ube4bos3
chr4	149242041	149242410	612092	3308451	3308463	369	0.13-0.15	0.53-1	38	12	-	Cardiomyocyte	Spsb1
chr4	149306750	149306971	612211	3309285	3309293	221	0-0.03	0.74-1	71	8	-	Cardiomyocyte	Spsb1
chr4	149320869	149321522	612245	3309498	3309513	653	0.31-0.37	0.75-1	38	15	-	Cardiomyocyte	Spsb1
chr4	149462443	149463105	612519	3311368	3311377	662	0.0001-0.06	0.52-1	46	9	-	Cardiomyocyte	Gpr157
chr4	150276144	150276514	613681	3318764	3318778	370	0.02-0.04	0.44-0.99	40	14	-	Cardiomyocyte	Park7
chr4	150457349	150457750	613939	3320755	3320765	401	0.08-0.14	0.61-0.99	47	10	-	Cardiomyocyte	Gm13090
chr4	150457951	150458489	613942	3320773	3320785	538	0.19-0.23	0.73-0.99	50	12	-	Cardiomyocyte	Gm13090
chr4	151159051	151159113	615300	3328815	3328818	62	0.03-0.05	0.56-1	51	3	-	Cardiomyocyte	Camta1
chr4	151160822	151161472	615302	3328826	3328841	650	0.04-0.11	0.75-1	64	15	-	Cardiomyocyte	Camta1
chr4	151615816	151616176	616170	3335064	3335078	360	0.08-0.14	0.51-1	37	14	-	Cardiomyocyte	Gpr153
chr4	151785580	151785774	616625	3338253	3338258	194	0.0001-0.04	0.48-1	44	5	-	Cardiomyocyte	Kcnab2
chr4	152670698	152670837	617970	3347048	3347054	139	0.09-0.1	0.47-0.92	37	6	-	Cardiomyocyte	Ajap1
chr4	153703933	153704527	619829	3358801	3358816	594	0.03-0.07	0.78-1	71	15	-	Cardiomyocyte	Arhgef16
chr4	153745112	153745535	619900	3359432	3359445	423	0.0001-0.02	0.57-1	55	13	-	Cardiomyocyte	Arhgef16
chr4	153921203	153921591	620231	3361668	3361679	388	0.0001-0.03	0.41-1	38	11	-	Cardiomyocyte	Gm13133
chr4	153955269	153955444	620310	3362200	3362208	175	0.03-0.04	0.49-1	45	8	-	Cardiomyocyte	Gm13133
chr4	153957265	153957842	620316	3362247	3362254	577	0.16-0.21	0.65-1	44	7	-	Cardiomyocyte	Gm13133
chr4	153960070	153960200	620323	3362294	3362301	130	0.08-0.24	0.61-0.99	37	7	-	Cardiomyocyte	Gm13133
chr4	154075037	154075683	620566	3363811	3363829	646	0.05-0.11	0.61-0.99	50	18	-	Cardiomyocyte	Actrt2
chr4	154444867	154445052	621336	3368317	3368325	185	0.15-0.22	0.57-1	36	8	-	Cardiomyocyte	Pex10
chr4	155593086	155594298	623110	3381356	3381377	1212	0.04-0.04	0.75-0.98	71	21	-	Cardiomyocyte	Perm1
chr5	3976038	3976391	624005	3387697	3387706	353	0.09-0.15	0.82-1	67	9	-	Cardiomyocyte	Akap9
chr5	13279953	13280287	630137	3416035	3416045	334	0.04-0.08	0.50-1	42	10	-	Cardiomyocyte	Sema3a
chr5	15466185	15466552	632138	3423187	3423194	367	0.09-0.14	0.50-1	36	7	-	Cardiomyocyte	Cacna2d1
chr5	15823402	15823647	632466	3424732	3424737	245	0.07-0.13	0.49-1	36	5	-	Cardiomyocyte	Hgf
chr5	17342712	17344709	633444	3428686	3428699	1997	0.15-0.21	0.72-1	51	13	-	Cardiomyocyte	Cd36
chr5	17384858	17386635	633485	3428844	3428849	1777	0-0.09	0.70-1	61	5	-	Cardiomyocyte	Cd36
chr5	18688966	18689091	634313	3431947	3431951	125	0.03-0.13	0.56-1	43	4	-	Cardiomyocyte	4921504A21Rik
chr5	20271564	20272138	635650	3438456	3438464	574	0-0.09	0.56-1	48	8	-	Cardiomyocyte	Phtf2
chr5	20439715	20440365	635770	3439359	3439364	650	0.19-0.28	0.67-1	38	5	-	Cardiomyocyte	A630072M18Rik
chr5	20445942	20446604	635781	3439387	3439396	662	0.02-0.04	0.48-1	44	9	-	Cardiomyocyte	A630072M18Rik
chr5	20787657	20789447	636093	3441215	3441230	1790	0.22-0.28	0.80-1	51	15	-	Cardiomyocyte	Fgl2
chr5	23024972	23025659	638154	3453068	3453077	687	0.08-0.17	0.73-1	55	9	-	Cardiomyocyte	Kmt2e
chr5	23630980	23632891	638680	3456742	3456750	1911	0-0.11	0.56-1	45	8	-	Cardiomyocyte	Klhl7
chr5	23842103	23842967	638885	3457961	3457966	864	0.03-0.08	0.53-1	45	5	-	Cardiomyocyte	Kcnh2
chr5	23847822	23849016	638893	3458000	3458020	1194	0.22-0.27	0.62-1	35	20	-	Cardiomyocyte	Kcnh2
chr5	23855304	23856647	638913	3458145	3458160	1343	0.02-0.07	0.62-0.98	55	15	-	Cardiomyocyte	Kcnh2
chr5	23939486	23939942	639080	3459476	3459482	456	0-0.04	0.49-1	45	6	-	Cardiomyocyte	Slc4a2
chr5	24045447	24046023	639314	3461180	3461201	576	0.08-0.09	0.70-1	61	21	-	Cardiomyocyte	Asb10
chr5	24395716	24396034	639751	3464284	3464292	318	0.04-0.09	0.62-1	53	8	-	Cardiomyocyte	Prkag2os1
chr5	24396073	24396433	639752	3464292	3464300	360	0.28-0.47	0.85-1	38	8	-	Cardiomyocyte	Prkag2os1
chr5	24782246	24782502	640186	3467334	3467340	256	0.05-0.07	0.66-1	59	6	-	Cardiomyocyte	Galnt11
chr5	25158415	25158987	640414	3468881	3468889	572	0.03-0.08	0.46-1	38	8	-	Cardiomyocyte	Xrcc2
chr5	25206184	25208158	640458	3469177	3469185	1974	0.09-0.17	0.80-1	63	8	-	Cardiomyocyte	Xrcc2
chr5	25268541	25270099	640526	3469520	3469528	1558	0.19-0.27	0.62-1	35	8	-	Cardiomyocyte	Actr3b
chr5	28392484	28392742	642595	3477786	3477791	258	0.04-0.12	0.62-1	50	5	-	Cardiomyocyte	Insig1
chr5	29211361	29212102	643447	3482440	3482446	741	0.02-0.08	0.52-1	44	6	-	Cardiomyocyte	Rnf32
chr5	29984998	29985108	644068	3485533	3485536	110	0-0.02	0.50-1	48	3	-	Cardiomyocyte	Dnajb6
chr5	30907249	30907927	645067	3491243	3491249	678	0-0.03	0.40-1	37	6	-	Cardiomyocyte	Gm9899
chr5	30957398	30957695	645173	3491746	3491754	297	0.09-0.16	0.76-1	60	8	-	Cardiomyocyte	Slc35f6
chr5	31421577	31423558	645843	3496534	3496546	1981	0.25-0.28	0.70-1	41	12	-	Cardiomyocyte	Trim54
chr5	31947100	31947700	646362	3500475	3500487	600	0.0001-0.07	0.73-1	65	12	-	Cardiomyocyte	Mir3473e
chr5	33332541	33332981	647507	3507500	3507508	440	0-0.04	0.64-0.98	60	8	-	Cardiomyocyte	Ywhah
chr5	33333153	33333744	647509	3507510	3507529	591	0.15-0.22	0.73-1	51	19	-	Cardiomyocyte	Ywhah
chr5	33489507	33489784	647708	3508510	3508519	277	0.26-0.31	0.72-1	41	9	-	Cardiomyocyte	Slc5a1
chr5	34085702	34086396	648524	3514295	3514307	694	0.15-0.21	0.64-1	43	12	-	Cardiomyocyte	Fgfr3
chr5	35264077	35264480	649496	3521004	3521024	403	0.32-0.43	0.81-1	38	20	-	Cardiomyocyte	Msantd1
chr5	35350619	35352314	649589	3521727	3521740	1695	0.07-0.13	0.61-1	48	13	-	Cardiomyocyte	Rgs12
chr5	35415892	35416548	649692	3522435	3522450	656	0.05-0.13	0.76-0.99	63	15	-	Cardiomyocyte	Dok7
chr5	35902033	35902541	650548	3527054	3527065	508	0.05-0.09	0.60-1	51	11	-	Cardiomyocyte	Trmt44
chr5	36265053	36265848	651144	3530792	3530805	795	0.14-0.21	0.60-1	39	13	-	Cardiomyocyte	Afap1
chr5	36328210	36328733	651246	3531478	3531488	523	0.05-0.13	0.56-0.99	43	10	-	Cardiomyocyte	Afap1
chr5	36608234	36608389	651576	3533841	3533848	155	0-0.03	0.48-1	44	7	-	Cardiomyocyte	Mir7689
chr5	36963076	36963245	652114	3537073	3537078	169	0.0001-0.07	0.63-1	56	5	-	Cardiomyocyte	Tbc1d14
chr5	37377037	37377372	652666	3540302	3540310	335	0.04-0.19	0.70-1	51	8	-	Cardiomyocyte	Wfs1
chr5	37945489	37945688	653494	3545123	3545127	199	0.08-0.13	0.53-1	40	4	-	Cardiomyocyte	Stk32b
chr5	42943834	42944021	657701	3564961	3564964	187	0-0.16	0.54-1	38	3	-	Cardiomyocyte	Gm16223
chr5	43525872	43526037	658065	3566501	3566504	165	0.0001-0.11	0.60-1	49	3	-	Cardiomyocyte	Cpeb2
chr5	44453346	44453908	658913	3571510	3571521	562	0.22-0.28	0.78-1	49	11	-	Cardiomyocyte	Prom1
chr5	48677109	48677240	662075	3586450	3586457	131	0-0.02	0.62-1	60	7	-	Cardiomyocyte	Mir218-1
chr5	51868284	51868599	664671	3596500	3596503	315	0-0.08	0.50-1	42	3	-	Cardiomyocyte	Ppargc1a
chr5	51896224	51896995	664707	3596665	3596673	771	0.09-0.3	0.69-1	38	8	-	Cardiomyocyte	Ppargc1a
chr5	51899770	51900231	664711	3596682	3596691	461	0.18-0.2	0.67-1	47	9	-	Cardiomyocyte	Ppargc1a
chr5	51909445	51910026	664720	3596736	3596742	581	0.02-0.05	0.41-1	36	6	-	Cardiomyocyte	Ppargc1a
chr5	51920947	51922424	664731	3596795	3596811	1477	0.05-0.14	0.75-1	61	16	-	Cardiomyocyte	Ppargc1a
chr5	51925099	51926478	664735	3596819	3596829	1379	0.05-0.17	0.57-1	40	10	-	Cardiomyocyte	Ppargc1a
chr5	51941012	51942084	664755	3596933	3596941	1072	0-0.06	0.49-1	43	8	-	Cardiomyocyte	Ppargc1a
chr5	51957406	51958859	664774	3597047	3597058	1453	0.12-0.15	0.66-1	51	11	-	Cardiomyocyte	Ppargc1a
chr5	52094977	52095389	664915	3597861	3597866	412	0.26-0.27	0.63-1	36	5	-	Cardiomyocyte	Ppargc1a
chr5	52339328	52339383	665181	3599489	3599492	55	0.03-0.11	0.54-1	43	3	-	Cardiomyocyte	Mir6417
chr5	52900458	52901698	665812	3603844	3603860	1240	0.13-0.24	0.71-1	47	16	-	Cardiomyocyte	Ccdc149
chr5	53301971	53302184	666256	3607028	3607032	213	0.03-0.04	0.63-1	59	4	-	Cardiomyocyte	Anapc4
chr5	53660053	53661241	666677	3609863	3609876	1188	0.12-0.2	0.63-1	43	13	-	Cardiomyocyte	Smim20
chr5	53662282	53662874	666679	3609883	3609894	592	0.05-0.1	0.54-0.99	44	11	-	Cardiomyocyte	Smim20
chr5	53664518	53665423	666682	3609904	3609918	905	0.13-0.16	0.63-1	47	14	-	Cardiomyocyte	Smim20
chr5	53863284	53864476	666914	3611333	3611350	1192	0.09-0.15	0.64-1	49	17	-	Cardiomyocyte	Rbpj
chr5	64710992	64711063	674289	3640868	3640871	71	0-0.06	0.59-1	53	3	-	Cardiomyocyte	Tbc1d1
chr5	66755524	66755939	676504	3656066	3656073	415	0.09-0.14	0.60-1	46	7	-	Cardiomyocyte	Apbb2
chr5	67164268	67164632	677087	3659809	3659818	364	0.04-0.12	0.51-1	39	9	-	Cardiomyocyte	Limch1
chr5	67236656	67236967	677185	3660340	3660343	311	0-0.04	0.43-1	39	3	-	Cardiomyocyte	Limch1
chr5	67415397	67415596	677448	3662057	3662068	199	0.06-0.11	0.70-1	59	11	-	Cardiomyocyte	Limch1
chr5	68086384	68086733	678343	3668298	3668309	349	0.02-0.04	0.78-1	74	11	-	Cardiomyocyte	Shisa3
chr5	72648801	72648889	681717	3681039	3681044	88	0.04-0.16	0.51-1	35	5	-	Cardiomyocyte	Atp10d
chr5	72826298	72826564	681895	3682306	3682316	266	0-0.05	0.55-1	50	10	-	Cardiomyocyte	Corin
chr5	72836518	72837756	681905	3682357	3682371	1238	0.0001-0.06	0.76-1	70	14	-	Cardiomyocyte	Corin
chr5	72897317	72897387	681987	3682817	3682821	70	0.23-0.31	0.68-1	37	4	-	Cardiomyocyte	Corin
chr5	73273101	73273645	682476	3685805	3685817	544	0.03-0.04	0.50-1	46	12	-	Cardiomyocyte	Tec
chr5	73286907	73288035	682494	3685905	3685916	1128	0.04-0.11	0.60-1	49	11	-	Cardiomyocyte	Slain2
chr5	73622759	73622881	682869	3689588	3689592	122	0.06-0.18	0.72-1	54	4	-	Cardiomyocyte	Fryl
chr5	73623404	73623469	682871	3689594	3689598	65	0-0.03	0.40-1	37	4	-	Cardiomyocyte	Fryl
chr5	73707057	73707482	682982	3690445	3690456	425	0.16-0.2	0.63-1	43	11	-	Cardiomyocyte	Ociad2
chr5	74548272	74548390	683936	3696825	3696829	118	0-0.03	0.71-1	68	4	-	Cardiomyocyte	Rasl11b
[truncated: 6,321 more rows]

## Sheet: S5 - DMB Summary
Supplemental Table 5. Summary of identified human (A) and mouse (B) cell-type specific methylation blocks.
[truncated: 35 more rows]

[truncated: 10 more sheets: S6 - Pathway Analysis, S7 - Annotation Summary, S8 - ext. endo blocks, S9 - qPCR Primers, S10 - Patient Characteristics, S11 - Clinical Extended, S12 - Mouse conc., S13 - Human conc., S14 - Cross Species Comparison, S15 - ext. immune blocks]
