# Supplementary material for: Circulating cell-free methylated DNA reveals tissue-specific, cellular damage from radiation treatment
Source: JCI Insight. 2023 Jul 24;8(14):e156529. doi: 10.1172/jci.insight.156529 (PMC10443812; doi:10.1172/jci.insight.156529)
Supplement: Supporting data values [file jciinsight-8-156529-s083.xlsx]

## Sheet: 3D
	Human			Mouse
	Hyper	ALL	Hypo	Hyper	ALL	Hypo
intergenic	0.312958	0.308847	0.239968	0.114865	0.501085	0.33866
promoter	0.122249	0.123335	0.0725578	0.108108	0.0348501	0.0150083
TTS	0.0415648	0.0312709	0.0328334	0.0337838	0.0137453	0.0170928
Exon	0.188264	0.123473	0.147548	0.27027	0.0455326	0.0899111
Intron	0.334963	0.413073	0.507094	0.472973	0.404787	0.539327

## Sheet: 5B
	Sham			3Gy			8Gy
Lung	0.8218	1.3304	0.8478	6.5971	9.6588	6.2197	15.7452	13.4715	15.5284
Heart	1.0905	1.3755	0.534	4.8064	6.9401	7.1105	5.8765	13.3148	10.815
Liver	0.6726	1.6164	0.711	26.4982	34.4833	23.0681	73.6608	88.5135	107.101

## Sheet: 5C
	sham			3Gy			8Gy
Lung Endothelial	25.6507	0.520857	0	70.8726	11.4336	26.47	536.282	92.1631	122.768
Cardiomyocyte	18.2937	0	0	185.576	8.85106	78.7768	413.291	212.492	617.562
Hepatocyte	9.99416	18.5564	0	122.351	6.50038	127.409	179.997	304.218	108.51

## Sheet: 6B
	RT101	RT102	RT103	RT104	RT105	RT106	RT107	RT108	RT109	RT110	RT111	RT112	RT113	RT114	RT115
Baseline	711.626	100.229	17.1161	109.959	18.5157	257.496	119.435	73.5496	61.3365	34.145	103.854	33.3749	493.13	247.073	132.934
EOT	410.904	2625.26	89.5099	338.75	137.414	328.15	2497.03	351.908	3464.31	40.7084	460.862	582.932	0	183.775	95.7574
Recovery	99.6636	0	53.0569	86.3422	56.2535	164.126	1436.79	80.3051	140.781	93.0716	6.66529	66.6652	0	109.437	1011.48

## Sheet: 6C
	EOT/Baseline	Lung V5 Mean %
RT101	1.26092	18
RT102	10.5861	32.4
RT103	5.05547	18
RT104	1.28342	20
RT105	1.58495	10
RT106	5.26642	51.5
RT107	7.72456	42.7
RT108	8.82044	52.2
RT109	15.4594	42
RT110	0.544846	0.5
RT111	3.48882	16.8
RT112	1.76053	18
RT113	1.79883	27.5
RT114	0.303154	15.8
RT115	1.2981	22.2

## Sheet: 6D
	RT101	RT102	RT103	RT104	RT105	RT106	RT107	RT108	RT109	RT110	RT111	RT112	RT113	RT114	RT115
Baseline	12.6282	92.1541	15.8164	60.6177	11.3792	85.5944	68.1246	32.58	27.0317	106.102	49.4191	1.04646	134.478	336.913	134.706
EOT	23.1875	635.68	99.8385	66.3988	36.1695	483.659	295.676	204.877	341.026	43.7551	363.36	68.2097	692.108	79.9177	203.571
Recovery	73.5393	276.248	21.4227	79.1951	29.8097	54.3121	458.875	55.5097	13.7582	79.4176	90.0872	1.71742	246.976	97.5464	987.94

## Sheet: 6E
	RT101	RT102	RT103	RT104	RT105	RT106	RT107	RT108	RT109	RT110	RT111	RT112	RT113	RT114	RT115
Baseline	706.127	31.6163	14.2836	8.91436	2.6302	7.68137	62.5372	0	0	42.2376	7.14399	3.88122	246.702	578.808	173.931
EOT	103.2	11.2199	42.6227	67.4282	2.59619	468.875	0	314.114	28.9017	12.0112	44.2167	8.78761	7.48111	3.74728	329.225
Recovery	31.3979	14.4878	4.47748	8.44748	6.58491	120.979	192.173	37.4145	36.3617	27.2676	6.9478	128.039	0	90.0429	434.35

## Sheet: 6F
	RT101	RT102	RT106	RT107	RT109	RT111	RT112	RT115	RT103	RT104	RT105	RT108	RT110	RT113	RT114
Baseline	121.065	82.3032	27.6733	132.398	51.6322	132.978	97.2827	303.476	31.3496	77.1092	18.347	58.6678	125.024	130.316	332.11
EOT	31.2033	451.781	145.204	2888.19	1394.37	1741.83	142.135	422.087	108.876	160.078	26.1745	334.613	39.3795	178.982	43.5568
Recovery	111.937	132.94	31.0925	1285.26	48.2771	483.507	64.043	1222.56	69.8408	175.285	17.9602	71.4337	60.434	154.052	190.354

## Sheet: 6G
	RT101	RT102	RT106	RT107	RT109	RT111	RT112	RT115	RT103	RT104	RT105	RT108	RT110	RT113	RT114
Baseline	0	23.2114	52.1554	4.41065	65.2899	21.1719	0	52.52	16.9976	0	5.90297	15.0184	18.5653	0	202.89
EOT	47.92	123.36	40.0202	600.615	1584.6	130.036	38.3057	70.4259	0	64.2158	15.5296	0	5.93688	68.5702	61.1384
Recovery	0	0	93.385	954.548	90.1023	14.8296	0	660.706	8.06506	18.4779	15.1837	19.4757	29.8586	0	66.3812

## Sheet: S5A+B
	Mouse Hepatocyte	Mouse Cardiopulm Endo	Mouse Cardio	Average
intergenic	0.222403	0.325356	0.255742	0.33866
promoter-TSS	0.0480167	0.0129366	0.0140555	0.0150083
TTS	0.0354906	0.0168176	0.0215975	0.0170928
exon	0.229645	0.0659767	0.0935893	0.0899111
intron	0.686848	0.578913	0.615015	0.539327

[truncated: 25 more sheets: S5C+D, S5E+F, S6A, S6B, S6C, S6D, S7A, S7B, S7C, S7D, S7E, S7F-H, S8, S9A, S9B, S9C, S9D, S10A, S10B, S10C …]
